# Supplementary material for: Efficient analysis of mammalian polysomes in cells and tissues using Ribo Mega-SEC
Source: eLife. 2018 Aug 10;7:e36530. doi: 10.7554/eLife.36530 (PMC6086667; doi:10.7554/eLife.36530)
Supplement: Supplementary file 1. — The table summarizes the proteins identified in mouse liver tissue and includes the following data for each protein identification: protein ID, protein name, Gene name, cluster number, total iBAQ intensities from two biological replicates and individual intensities. [file elife-36530-supp1.xlsx]

## Sheet: Liver Polysome Profiles
Protein IDs	Protein names	Gene names	cluster	NormiBAQ_Rep1_FRAC01	NormiBAQ_Rep1_FRAC02	NormiBAQ_Rep1_FRAC03	NormiBAQ_Rep1_FRAC04	NormiBAQ_Rep1_FRAC05	NormiBAQ_Rep1_FRAC06	NormiBAQ_Rep1_FRAC07	NormiBAQ_Rep1_FRAC08	NormiBAQ_Rep1_FRAC09	NormiBAQ_Rep1_FRAC10	NormiBAQ_Rep1_FRAC11	NormiBAQ_Rep1_FRAC12	NormiBAQ_Rep1_FRAC13	NormiBAQ_Rep1_FRAC14	NormiBAQ_Rep1_FRAC15	NormiBAQ_Rep1_FRAC16	NormiBAQ_Rep1_FRAC17	NormiBAQ_Rep1_FRAC18	NormiBAQ_Rep1_FRAC19	NormiBAQ_Rep1_FRAC20	NormiBAQ_Rep1_FRAC21	NormiBAQ_Rep1_FRAC22	NormiBAQ_Rep1_FRAC23	NormiBAQ_Rep1_FRAC24	NormiBAQ_Rep2_FRAC01	NormiBAQ_Rep2_FRAC02	NormiBAQ_Rep2_FRAC03	NormiBAQ_Rep2_FRAC04	NormiBAQ_Rep2_FRAC05	NormiBAQ_Rep2_FRAC06	NormiBAQ_Rep2_FRAC07	NormiBAQ_Rep2_FRAC08	NormiBAQ_Rep2_FRAC09	NormiBAQ_Rep2_FRAC10	NormiBAQ_Rep2_FRAC11	NormiBAQ_Rep2_FRAC12	NormiBAQ_Rep2_FRAC13	NormiBAQ_Rep2_FRAC14	NormiBAQ_Rep2_FRAC15	NormiBAQ_Rep2_FRAC16	NormiBAQ_Rep2_FRAC17	NormiBAQ_Rep2_FRAC18	NormiBAQ_Rep2_FRAC19	NormiBAQ_Rep2_FRAC20	NormiBAQ_Rep2_FRAC21	NormiBAQ_Rep2_FRAC22
Q91VS7;D3YU60;E9QJW0;A0A0N4SV17;D3YVR3;A0A0N4SVZ0	Microsomal glutathione S-transferase 1	Mgst1	40	0.111824	0.0352742	0.246239	0.354526	0.688969	0.707873	0.803938	0.572638	0.849763	1	0.95711	0.875745	0.809897	0.228986	0.136242	0.0191806	0.0231753	0.00976256	0.00247545	0.00172191	0.00296848	0.000977768	0.0124415	0.00529325	0.195303	0.0400132	0.214161	0.589539	0.769685	0.889676	0.986343	0.56071	1	0.872839	0.917566	0.818595	0.472728	0.240131	0.0388353	0.0179798	0.0207106	0.0175966	0.00470274	0.000170797	0.00434211	0.00262622
P12710	Fatty acid-binding protein, liver	Fabp1	82	0.154557	0.0187095	0.0126495	0.0134596	0.0075431	0.00583818	0.00591764	0.00169158	0.00151483	0.00170666	0.00231683	0.00274893	0.00273936	0.00329515	0.00418546	0.000779294	0.0260552	0.448082	0.587936	0.814167	1	0.802378	0.917581	0.0940651	0.110374	0.0012501	0.00112656	0.00269429	0.00449543	0.00267566	0.0048402	0.0014603	0.00268425	0.00284725	0.00120733	0.0014277	0.00169927	0.00131325	0.000941611	0.000539644	0.0244208	0.360665	0.773387	0.388564	0.783473	0.6444
P56480	ATP synthase subunit beta, mitochondrial	Atp5b	128	0.15213	0.0387533	0.236152	0.428661	0.62288	0.630855	0.738812	0.708341	0.804144	0.911614	0.872262	1	0.909768	0.884102	0.733798	0.173495	0.120763	0.133463	0.122194	0.145346	0.152192	0.119432	0.0724882	0.0130775	0.181503	0.0463604	0.173766	0.462305	0.637078	0.613019	0.773019	0.610422	0.779026	0.924708	1	0.990455	0.92237	0.815942	0.423636	0.164701	0.082039	0.133464	0.165351	0.075724	0.135747	0.115539
Q8C196	Carbamoyl-phosphate synthase [ammonia], mitochondrial	Cps1	529	0.309319	0.0296792	0.133795	0.282631	0.424476	0.467961	0.576101	0.486756	0.623532	0.743501	0.735901	0.962055	0.918816	1	0.963627	0.409612	0.634906	0.662421	0.627725	0.657442	0.675	0.585063	0.3699	0.0886583	0.215563	0.0138379	0.0960903	0.249282	0.383758	0.379793	0.448679	0.41381	0.491217	0.691256	0.839549	0.971751	1	0.926952	0.467064	0.276614	0.313069	0.383201	0.468998	0.15721	0.38035	0.296795
P16460;J3QNG0	Argininosuccinate synthase	Ass1;Gm5424	140	0.190127	0.0636652	0.266649	0.481041	0.716345	0.772653	0.820112	0.763925	0.847109	0.9443	0.892701	1	0.840451	0.61347	0.464639	0.128345	0.124119	0.117096	0.103394	0.129332	0.109946	0.0841832	0.0903012	0.0200089	0.220564	0.0474663	0.256567	0.539273	0.722899	0.713278	0.723242	0.578785	0.754092	0.907348	1	0.95768	0.811443	0.555091	0.169315	0.123464	0.0758509	0.104444	0.148552	0.0314001	0.116705	0.0989728
Q91VB8;P01942;A7M7S6;P06467	Hemoglobin subunit alpha	haemaglobin alpha 2;Hba	32	0.120524	0.0118508	0.00969466	0.00984169	0.00551191	0.00532586	0.0101265	0.0411555	0.0022436	0.0011807	0.00154474	0.00677476	0.00577688	0.00727088	0.0381946	0.0938706	0.655827	0.829222	0.802859	0.915028	1	0.79429	0.52528	0.0560031	0.0798309	0.00213381	0.00202563	0.00216494	0.00944858	0.00235466	0.00911738	0.00604068	0.00685207	0.00168759	0.0054696	0.00494833	0.00965984	0.0151509	0.030092	0.112676	0.506063	0.713128	1	0.206336	0.77869	0.804907
Q03265;D3Z6F5;D6RJ16	ATP synthase subunit alpha, mitochondrial;ATP synthase subunit alpha	Atp5a1	128	0.170311	0.0230865	0.27734	0.481349	0.613105	0.646543	0.761985	0.715779	0.815081	0.86437	0.858685	1	0.964201	0.822356	0.557986	0.194435	0.177711	0.0891496	0.0793929	0.0544592	0.041603	0.0230648	0.016981	0.00755192	0.144911	0.0170783	0.098833	0.449463	0.527236	0.531656	0.638856	0.576242	0.72163	0.820378	0.834606	0.948242	1	0.794479	0.274861	0.123378	0.0841546	0.0537782	0.0591478	0.0190428	0.038902	0.0208417
P62264	40S ribosomal protein S14	Rps14	454	0.131846	0.149809	0.613226	0.728281	1	0.721683	0.516771	0.336857	0.231949	0.313123	0.360369	0.337489	0.48919	0.444678	0.199412	0.0473015	0.0262539	0.0131098	0.0114657	0.0035531	0.00204125	0.00133801	0.00145942	0.00385744	0.141184	0.0861962	0.474815	0.942072	1	0.623416	0.611434	0.281463	0.335886	0.431212	0.495313	0.328958	0.375924	0.331826	0.0780334	0.0235645	0.00333212	0.00539477	0.00688177	0.000905103	0.0026521	0.000404938
P26443;F7CFA5	Glutamate dehydrogenase 1, mitochondrial	Glud1	48	0.157899	0.0127515	0.0788978	0.185455	0.321475	0.379846	0.464265	0.446835	0.635968	0.749508	0.776857	0.892417	0.99337	1	0.907335	0.256034	0.178276	0.121548	0.118088	0.121651	0.0740236	0.0189584	0.00812442	0.00615508	0.157738	0.00855477	0.0875011	0.222519	0.370882	0.410221	0.547166	0.401019	0.722346	0.814319	0.800125	0.965026	0.982825	1	0.44656	0.190433	0.122915	0.0978642	0.100347	0.0243909	0.0853164	0.0288947
A8DUK4;E9Q223;P02088;CON__Q3SX09;CON__P02070	Hemoglobin subunit beta-1	Hbbt1;Hbb-bs;Hbb-b1	138	0.106791	0.00703444	0.00747715	0.0077	0.00962914	0.0120556	0.0155129	0.0326785	0.0141917	0.0124189	0.00869437	0.0208695	0.0152609	0.0285642	0.0500695	0.0832914	0.689636	0.792815	0.816689	0.997781	1	0.727583	0.514735	0.0263791	0.0500368	0.00141759	0.00268019	0.00499044	0.00731595	0.00600206	0.0131235	0.00887218	0.0126903	0.0115595	0.0262878	0.0213087	0.0216511	0.0208539	0.02814	0.0800875	0.544127	0.72869	1	0.513569	0.937707	0.782709
Q9CR57;A0A1L1SUF6	60S ribosomal protein L14	Rpl14	197	0.0645924	0.0725791	0.393019	0.669956	1	0.620062	0.443809	0.241126	0.308727	0.561498	0.601338	0.514931	0.147117	0.118705	0.0552678	0.0252143	0.0130934	0.00238102	0.00313219	0.00163142	0.00184243	0.00167911	0.0041477	0.0026429	0.0929556	0.0604653	0.339932	0.826524	0.933123	0.724181	0.505958	0.324035	0.341205	0.595614	1	0.701119	0.273054	0.136539	0.0429637	0.0329621	0.00253307	0.000687338	0.00472682	0.000132065	0.003335	0.00198338
P61255;B1ARA5;B1ARA3	60S ribosomal protein L26	Rpl26	197	0.0964862	0.129285	0.548458	0.891981	1	0.72456	0.565501	0.336902	0.369961	0.518986	0.720859	0.592735	0.183692	0.0865204	0.0670505	0.0110637	0.00407585	0.00237409	0.0019836	0.00130825	0.00109824	0.00101366	0.000543157	0.00112918	0.123393	0.104272	0.637356	0.898605	0.991185	0.820761	0.643891	0.296913	0.438733	0.650952	1	0.618718	0.244974	0.116788	0.0167301	0.0074875	0.00277204	0.00238834	0.00459258	0.000455837	0.00240716	0.00245592
A0A140T8M7;P62751;D3YTY6	60S ribosomal protein L23a	Rpl23a	197	0.170859	0.236939	0.541857	0.867228	1	0.846177	0.602673	0.496315	0.439258	0.558728	0.782415	0.643175	0.261608	0.142718	0.0669656	0.0250088	0.00865642	0.0045104	0.00436799	0.00649582	0.00443932	0.000907011	0.00305729	0.00406559	0.0926465	0.0858872	0.314419	0.560499	0.575889	0.671702	0.350798	0.335377	0.260171	0.644272	1	0.686491	0.24808	0.075045	0.026249	0.00386949	0.00036881	0.000967673	0.00258831	0.000127189	0.00188722	0.00109496
P62754	40S ribosomal protein S6	Rps6	454	0.0874697	0.0593024	0.528564	0.803795	1	0.801813	0.618491	0.38574	0.337631	0.329678	0.349646	0.41641	0.553733	0.513105	0.270445	0.028366	0.012628	0.00567359	0.00564237	0.00336367	0.00153377	0.00113962	0.000445068	0.00168607	0.0433377	0.0191027	0.221687	0.910559	1	0.766656	0.580168	0.284068	0.259274	0.432319	0.636826	0.391731	0.4577	0.469088	0.0751037	0.0201521	0.00305442	0.00405963	0.00661352	0.00207752	0.00110498	0.00073733
P14148;F6XI62	60S ribosomal protein L7	Rpl7	197	0.155619	0.163059	0.715281	0.97559	1	0.867595	0.639524	0.437761	0.458004	0.60879	0.819762	0.705418	0.322049	0.110072	0.0541176	0.0110473	0.00502725	0.00300703	0.00187025	0.00138661	0.00136251	0.00242803	0.00251335	0.00386827	0.134717	0.0784077	0.451016	0.906707	1	0.731224	0.613965	0.286861	0.398912	0.671872	0.816122	0.632921	0.232163	0.0649485	0.018938	0.00996886	0.00338716	0.000483526	0.00185024	0	0.00027384	0.00106739
Q6ZWV3;I7HLV2;P86048;A0A1B0GXC3	60S ribosomal protein L10;60S ribosomal protein L10-like	Rpl10;Rpl10l	197	0.151177	0.141323	0.514165	0.849045	1	0.914075	0.674853	0.462483	0.409205	0.572337	0.663744	0.596001	0.230473	0.096061	0.0477621	0.00262477	0.000961391	0.000701873	0.000626876	0.000408761	0.00203248	0.000217347	0.00118038	0.00122139	0.0958154	0.0572144	0.374679	0.740383	1	0.675867	0.514188	0.304348	0.369885	0.547882	0.870269	0.518536	0.168448	0.0786188	0.00444005	0.00107993	0.00121723	0.000119137	0.00129036	0.000125923	0.00299158	0.00017969
P00405	Cytochrome c oxidase subunit 2	Mtco2	40	0.180032	0.0923939	0.551337	0.811209	0.969736	0.980544	1	0.802562	0.848439	0.798839	0.673435	0.672522	0.432946	0.425196	0.321121	0.0968295	0.0560689	0.0330432	0.034008	0.04255	0.0326085	0.0168855	0.0183923	0.00416253	0.164545	0.0302864	0.22079	0.79697	0.993048	0.917706	0.93981	1	0.667083	0.803506	0.894831	0.696673	0.631551	0.343696	0.158313	0.0418342	0.00724421	0.0142163	0.0276043	0.00151652	0.0196964	0.00742246
Q5M8M8;P47915;F6QL70;A0A1L1SS27;W4VSN7;F6YH22;A0A1L1STJ3;A0A1L1SUN1	60S ribosomal protein L29	Rpl29;Gm17669;Gm3550;Gm5218	197	0.0888782	0.139977	0.468007	0.739811	1	0.66184	0.489168	0.345737	0.341822	0.4679	0.536787	0.37995	0.153486	0.115128	0.0474909	0.0215353	0.00327601	0.000666238	0.00211122	0.00169734	0.00254891	0.000851512	0.00134433	0.000649185	0.277394	0.260344	0.474913	0.922611	0.773253	1	0.529271	0.268795	0.342366	0.895904	0.98711	0.950588	0.269293	0.0499194	0.0515307	0.0355066	0.00514526	0.00210903	0.00537278	0.00147478	0.00265182	0.00124105
P60867	40S ribosomal protein S20	Rps20	454	0.205565	0.0675333	0.486995	0.697369	1	0.7381	0.63844	0.42788	0.36273	0.344147	0.461832	0.443015	0.613977	0.605274	0.343417	0.0868586	0.0465819	0.0174293	0.0152157	0.00561356	0.0017113	0.00269879	0.00940885	0.00373773	0.251581	0.0881785	0.329172	1	0.820021	0.799282	0.526329	0.383773	0.337291	0.502701	0.840558	0.482559	0.462401	0.463852	0.156907	0.0581112	0.0129273	0.0134332	0.0209829	0.00465239	0.00952855	0.00331468
P62983	Ubiquitin-40S ribosomal protein S27a;Ubiquitin;40S ribosomal protein S27a	Rps27a	454	0.0878327	0.0752999	0.518336	0.818647	1	0.751111	0.656416	0.341782	0.385342	0.386462	0.367054	0.362463	0.406492	0.483527	0.180854	0.0462846	0.030743	0.0447092	0.0271786	0.0816211	0.0658547	0.0805067	0.156373	0.00390049	0.0718006	0.033479	0.340779	0.723167	1	0.649164	0.544908	0.355031	0.267989	0.417561	0.601061	0.462009	0.419478	0.398797	0.0611003	0.0235964	0.0277847	0.0734624	0.0942758	0.0144747	0.0978031	0.206477
P19157;P46425;Q8VC73;F6RWR5	Glutathione S-transferase P 1;Glutathione S-transferase P 2	Gstp1;Gstp2	32	0.184653	0.0300657	0.0151301	0.0132761	0.00781713	0.00762465	0.00904471	0.00647739	0.00519576	0.00724324	0.0136403	0.0299439	0.0558626	0.0163445	0.00699116	0.00703764	0.121879	0.51417	0.643799	0.891134	0.919273	0.940591	1	0.0895277	0.088775	0.00148381	0.00523434	0.00294432	0.00324144	0.0029354	0.00753809	0.00413063	0.0097233	0.0113753	0.019533	0.081943	0.237713	0.0608356	0.0116352	0.00345323	0.0643165	0.624069	0.842147	0.479436	0.741511	0.87108
P63276	40S ribosomal protein S17	Rps17	454	0.18467	0.107571	0.627901	0.911289	1	0.809333	0.573788	0.412176	0.299757	0.2858	0.358336	0.265628	0.420069	0.519923	0.340716	0.065737	0.0321862	0.0172014	0.0137301	0.00695589	0.00341737	0.00337204	0.00237848	0.00567402	0.113353	0.0550467	0.391939	0.872315	1	0.61442	0.501749	0.307445	0.276536	0.32447	0.407122	0.310359	0.318367	0.314243	0.0776031	0.0298011	0.00864033	0.00343558	0.013699	0.000939501	0.0084986	0.0020485
P62242	40S ribosomal protein S8	Rps8	454	0.159432	0.202665	0.737645	1	0.992663	0.766815	0.554003	0.39092	0.254983	0.27171	0.332504	0.290586	0.424275	0.375326	0.114685	0.0103533	0.00546819	0.00237234	0.00140234	0.00122197	0.000196179	0	0.000109168	0.00276799	0.164791	0.137627	0.479233	1	0.982593	0.736243	0.650013	0.265247	0.329707	0.36149	0.423582	0.337086	0.363225	0.383747	0.0379935	0.00545573	0.00405694	0.0025079	0.000663205	0.00075375	0.000775219	0.000361114
P67984	60S ribosomal protein L22	Rpl22	197	0.168762	0.143878	0.653138	0.908342	1	0.735928	0.554593	0.444932	0.381767	0.556263	0.794825	0.563671	0.307277	0.144598	0.0897804	0.00887631	0.00431807	0.00102786	0.00239454	0.00511007	0.00827221	0.000337561	0.00777192	0.00812718	0.2209	0.0949639	0.47613	1	0.908039	0.675094	0.599211	0.246495	0.415704	0.488838	0.879949	0.4021	0.16448	0.116078	0.0255765	0.0176077	0.0064802	0	0.00645399	0.00141861	0.00198221	0.00168947
P20029	78 kDa glucose-regulated protein	Hspa5	281	0.150579	0.0150951	0.0791917	0.152403	0.248226	0.237997	0.318526	0.320558	0.388577	0.456559	0.521223	0.65128	0.837196	1	0.985336	0.387382	0.333627	0.205343	0.188941	0.181845	0.139571	0.0973176	0.0491052	0.0242132	0.157651	0.00805603	0.0686305	0.19246	0.287212	0.257455	0.321267	0.279089	0.433852	0.505842	0.682013	0.787334	0.88628	1	0.628985	0.359055	0.30743	0.186893	0.23479	0.060602	0.215001	0.135514
Q8BWT1	3-ketoacyl-CoA thiolase, mitochondrial	Acaa2	406	0.26284	0.0162497	0.0941236	0.188302	0.362863	0.410295	0.433988	0.418424	0.47718	0.536123	0.512937	0.699408	0.574842	0.638914	0.679027	0.664749	1	0.735227	0.722648	0.736669	0.69629	0.452209	0.312213	0.0421682	0.251648	0.00543778	0.0330674	0.0914069	0.153399	0.135596	0.173372	0.146994	0.219777	0.210451	0.341233	0.382689	0.378678	0.305699	0.197088	0.470674	0.885467	0.729022	1	0.203778	0.710951	0.59063
P47963;A0A140T8K8	60S ribosomal protein L13	Rpl13	197	0.0447408	0.109245	0.571238	0.798844	1	0.738639	0.611354	0.373912	0.388782	0.639313	0.867143	0.523796	0.280728	0.082932	0.0332898	0.000993946	0.000573361	0.000376925	4.88068e-06	4.29327e-05	7.96259e-05	0.000160483	0.000379163	0.00061834	0.0653798	0.0775984	0.606017	0.937127	1	0.649035	0.663775	0.157628	0.386057	0.666834	0.862422	0.627626	0.13983	0.056736	0.00873051	0.00237468	0.000533317	0.000243229	0.000335508	0.000208844	0.000390845	0.000482893
P62900;A0A0A6YX26;A0A0A6YXL3	60S ribosomal protein L31	Rpl31	197	0.0938436	0.0834966	0.537986	0.82486	1	0.731189	0.574653	0.372466	0.386972	0.526585	0.68386	0.493529	0.233081	0.104936	0.0338276	0.00901645	0.00202182	0.000143046	0.000855919	0.0002079	0.000127898	0.000432699	0.000174653	0.00182825	0.081625	0.042557	0.310742	0.958767	1	0.872178	0.474637	0.363044	0.430433	0.528942	0.924459	0.469165	0.176719	0.0638156	0.0162838	0.00731881	0.000378189	0.000315457	0.000938362	0.000814876	0.000347904	0.00154448
P47911;E9PUX4;A0A0J9YU32	60S ribosomal protein L6	Rpl6;Gm5428	197	0.117463	0.138205	0.647346	0.736191	1	0.746907	0.629301	0.38768	0.398324	0.637701	0.676302	0.630703	0.276956	0.133249	0.0579761	0.0155926	0.00437033	0.00135954	0.00107444	0.0013855	0.00184904	0.000482084	0.00287277	0.0017979	0.0781371	0.0849286	0.290343	0.768303	0.896261	0.60331	0.516373	0.342737	0.352485	0.656189	1	0.719966	0.219971	0.109168	0.0275342	0.0137187	0.00274232	0.00139962	0.00211534	0.00114572	0.000615117	0.000377189
Q9CQM8;O09167;A0A140T8K5	60S ribosomal protein L21	Rpl21	197	0.121122	0.188814	0.586605	0.808026	1	0.66049	0.571861	0.341009	0.343352	0.503004	0.644091	0.531349	0.260142	0.11081	0.0322386	0.012392	0.00435199	0.00186094	0.00148331	0.00119453	0.00220838	0.000588381	0.00205795	0.00175341	0.0930509	0.0849809	0.335886	0.805516	1	0.661922	0.596845	0.236938	0.323511	0.487997	0.735281	0.618471	0.227191	0.068826	0.0275011	0.00865036	0	7.65339e-05	0.00347924	0.000777243	0.00193805	0.00342463
P84099;A2A547	60S ribosomal protein L19;Ribosomal protein L19	Rpl19	197	0.0536378	0.0769525	0.526654	0.910416	1	0.930512	0.583165	0.363099	0.302481	0.449996	0.545094	0.491277	0.182061	0.0615775	0.0525131	0.00359882	0.0015163	0.00102083	0.000252448	0	0.00130718	0	0.000210386	0.000901509	0.0463973	0.0317807	0.328763	0.850272	0.809779	0.556916	0.615381	0.18689	0.327313	0.57104	1	0.650479	0.161881	0.062256	0.00806306	0.00379467	0.000687594	0.000781438	0.000423944	0	0.000552599	0
Q91Y97	Fructose-bisphosphate aldolase B	Aldob	35	0.261549	0.00380748	0.00491977	0.00511987	0.005816	0.00481195	0.00740941	0.035772	0.114001	0.0351048	0.0152111	0.0217684	0.0267651	0.0810066	0.626945	1	0.931227	0.650026	0.674634	0.700946	0.767252	0.501439	0.211358	0.0440547	0.219065	0.00239595	0.00306301	0.00602425	0.00750289	0.00614004	0.0114727	0.00611191	0.124365	0.0145678	0.0163245	0.0229167	0.0293856	0.0950003	0.3536	1	0.925482	0.731694	0.815748	0.547585	0.789796	0.564492
P30115;A0A087WQI6	Glutathione S-transferase A3	Gsta3	82	0.0680802	0.00683363	0.00228477	0.00161328	0.000551468	0.00146754	0.00283092	0.00134003	0.000864017	0.000529452	0.000184934	0.00214519	0.000426901	0.000659131	0.000929866	0.00139204	0.0686909	0.586436	0.639037	0.929915	0.866775	1	0.503004	0.0532358	0.0704854	0.000781759	0.000932383	0.00113209	0.00145953	0.00159589	0.00286049	0.00248471	0.00316935	0.00214343	0.00149295	0.000874441	0.000102522	0.000941981	0.0139012	0.0027546	0.043007	0.503206	1	0.205837	0.9243	0.770839
Q5XJF6;P53026;D6RE43	Ribosomal protein;60S ribosomal protein L10a	Rpl10a	197	0.0960385	0.085624	0.449074	0.69268	1	0.72557	0.563376	0.293606	0.389512	0.591849	0.641996	0.554108	0.185749	0.137322	0.0852345	0.0223181	0.00745333	0.00178928	0.00136697	0.000463626	0.00119396	0.000188042	0.00363457	0.00238343	0.0571247	0.0403295	0.214479	0.721226	0.826288	0.502903	0.420686	0.365049	0.228432	0.532746	1	0.677073	0.237182	0.139815	0.0242509	0.0125397	0.00462136	0.00102282	0.00206127	0.000481926	0.00116689	0.00065548
P10126;D3YZ68;P62631;D3Z3I8	Elongation factor 1-alpha 1	Eef1a1	281	0.149676	0.00967469	0.0704892	0.126341	0.205379	0.213286	0.275965	0.263072	0.325299	0.383607	0.372473	0.532599	0.657411	1	0.941513	0.600623	0.47085	0.282258	0.269621	0.241504	0.237824	0.1507	0.0481566	0.0352152	0.141005	0.00631588	0.0365504	0.123304	0.204491	0.209389	0.237529	0.262035	0.335042	0.411192	0.500649	0.706439	0.910115	1	0.426199	0.342407	0.355817	0.353337	0.347409	0.123062	0.290162	0.239492
P31786;Q4VWZ5;D3Z563;M0QWU8	Acyl-CoA-binding protein	Dbi	32	0.0269463	0.070788	0.0216529	0.0118822	0.00588062	0.00346921	0.00675132	0.00143932	0.000729792	0	0.00140004	8.49998e-05	0.00106114	0.00163068	0.00111716	0.000810961	0.00630049	0.396503	0.625115	0.771489	0.719054	1	0.766265	0.0302593	0.0173016	0.000902368	0.00019161	0	0.000857403	0	0	0	0	8.82755e-05	0	0.00010165	0.00277283	0.000274925	0.000828319	0	0.00420689	0.52198	0.94896	0.448696	0.822387	1
P60710;E9Q1F2;E9Q5F4;G3UZ07;E9Q606;Q8BFZ3;F8WGM8;E9Q2D1;F6WX90;E9Q3M9	Actin, cytoplasmic 1;Actin, cytoplasmic 1, N-terminally processed	Actb	344	0.385319	0.0518753	0.148759	0.194452	0.202108	0.201082	0.223772	0.224581	0.196566	0.208714	0.233348	0.329373	0.374221	0.247223	0.334191	0.164602	0.425494	0.845312	0.860564	1	0.856893	0.788449	0.890608	0.170253	0.354483	0.0309199	0.151899	0.276357	0.350102	0.273949	0.307596	0.205236	0.337348	0.374764	0.456581	0.48575	0.482768	0.458485	0.265867	0.215901	0.347742	1	0.990772	0.388664	0.870024	0.90712
Q8C2Q8;Q91VR2;A2AKV2;A2AKV3;A2AKV1;A2AKV0	ATP synthase subunit gamma;ATP synthase subunit gamma, mitochondrial	Atp5c1	128	0.0997835	0.0192999	0.161692	0.332768	0.541911	0.564175	0.805668	0.69584	0.742149	0.842061	0.832368	1	0.944745	0.982705	0.564783	0.0862459	0.0537581	0.0260953	0.0120182	0.0179105	0.0119489	0.00100962	0.00589659	0.00420972	0.0745985	0.0132366	0.0724666	0.467722	0.637728	0.518066	0.620045	0.642541	0.769518	1	0.920133	0.998518	0.838539	0.852794	0.235905	0.0611169	0.0220752	0.0129785	0.0172308	0.00381786	0.00209303	0.00298631
P97351	40S ribosomal protein S3a	Rps3a	454	0.121261	0.103203	0.547501	0.763092	1	0.773845	0.575678	0.299499	0.281707	0.320372	0.343466	0.405773	0.497959	0.747387	0.364821	0.0449627	0.0290778	0.0161533	0.00903298	0.00516035	0.00137674	0.00134348	0.00461816	0.00264301	0.102429	0.162316	0.461657	0.821426	1	0.649935	0.562137	0.401977	0.227019	0.381395	0.680345	0.473605	0.561149	0.600412	0.101551	0.0276055	0.00755816	0.00790817	0.00561547	0.00163263	0.00336415	0.000828701
P56135;F8WHP8	ATP synthase subunit f, mitochondrial	Atp5j2	48	0.0934399	0.00718853	0.0554134	0.107423	0.266155	0.360331	0.432837	0.37256	0.568299	0.636189	0.579829	0.915864	0.728775	1	0.807987	0.28101	0.139106	0.0819035	0.0714265	0.0521779	0.0257614	0.00603516	0.0071501	0.00757587	0.0960959	0.00612129	0.0435353	0.183593	0.331491	0.325264	0.519804	0.725789	0.629493	0.82777	0.953051	0.987514	1	0.735911	0.451519	0.101482	0.062171	0.035991	0.0848497	0.00304895	0.0399126	0.00541588
P62918	60S ribosomal protein L8	Rpl8	197	0.131361	0.145525	0.658703	0.942174	1	0.74662	0.542951	0.332456	0.340996	0.562589	0.725219	0.57036	0.291635	0.108172	0.0585736	0.0123114	0.0062501	0.00356347	0.00265981	0.00169683	0.00274814	0.000863625	0.0035206	0.00263274	0.112433	0.113382	0.422018	0.88923	1	0.654172	0.550803	0.292606	0.407259	0.577432	0.878667	0.61451	0.186953	0.0677653	0.0239326	0.0242595	0.0024054	0.00214367	0.00188509	0.000888445	0.00173128	0.00194754
P62717;A0A1D5RM85;A0A1D5RLW5;A0A1D5RME4;A0A1D5RM79;A0A1D5RMC7;F6YJW4	60S ribosomal protein L18a	Rpl18a	197	0.151877	0.167343	0.71587	0.879647	1	0.606709	0.563146	0.462703	0.379401	0.536863	0.847483	0.478692	0.299074	0.0819121	0.0223141	0.00731071	0.00461107	0.00202315	0.00150448	0.000878022	0.00030461	0.000937385	0.00177096	0.00234598	0.107127	0.0785576	0.419773	0.874617	1	0.581885	0.590801	0.230999	0.4913	0.457882	0.60954	0.390136	0.202601	0.0693413	0.013167	0.00372589	0.00161891	0.00107479	0.000734639	0.000518194	0.00875752	0.000369563
G5E850;P56395	Cytochrome b5	Cyb5a	398	0.429627	0.0515053	0.226274	0.332091	0.703665	0.551787	0.663844	0.532206	0.58987	0.899276	0.972542	0.994468	0.934375	0.305578	0.288121	0.267241	0.626301	0.598573	0.603684	1	0.745729	0.873826	0.539475	0.070552	0.351498	0.0232145	0.205883	0.393565	0.681503	0.475455	0.687747	0.231932	0.694262	0.665628	0.693365	0.698783	0.733	0.415873	0.196169	0.106289	0.370856	0.879525	0.585898	0.119283	0.60817	0.590147
Q9CZ13;A0A0A6YW82;A0A0A6YWX6;A0A0A6YVZ0	Cytochrome b-c1 complex subunit 1, mitochondrial	Uqcrc1	40	0.229785	0.139939	0.582952	0.779225	0.988462	0.878915	1	0.767712	0.805759	0.839755	0.640616	0.64035	0.342247	0.38154	0.381201	0.149675	0.0751119	0.046916	0.0433701	0.0541494	0.0562417	0.0253368	0.0159858	0.00654428	0.218149	0.048303	0.465832	0.838416	0.849129	0.856782	1	0.688535	0.774297	0.922139	0.925505	0.759	0.505059	0.319545	0.192782	0.109644	0.0411198	0.0205921	0.0402406	0.0279267	0.0363832	0.0217297
O35490	Betaine--homocysteine S-methyltransferase 1	Bhmt	138	0.321365	0.0108924	0.0291884	0.0424398	0.0653887	0.0642588	0.0798433	0.0941755	0.0737105	0.100217	0.0974335	0.11694	0.0951337	0.109583	0.1056	0.104475	0.859928	0.939505	0.822315	0.925673	1	0.768169	0.58331	0.107841	0.268566	0.00531434	0.0124585	0.0446163	0.0485323	0.0407755	0.0551367	0.052979	0.0912495	0.0894213	0.105757	0.0884408	0.0771471	0.0669193	0.0374272	0.107541	0.766605	0.922226	1	0.288264	0.781496	0.622595
P12970;A0A140T8L3;A0A140T8L1;V9GX35	60S ribosomal protein L7a	Rpl7a	197	0.100628	0.132306	0.622418	0.808386	1	0.76497	0.611064	0.336964	0.369364	0.667872	0.825262	0.745912	0.259427	0.161632	0.0790628	0.0204853	0.00645432	0.00638454	0.00345848	0.00188294	0.00173129	0.00190579	0.00231187	0.00201154	0.0785892	0.0467388	0.375315	0.752165	0.90479	0.595906	0.538071	0.421444	0.308058	0.588091	1	0.637703	0.236923	0.0960171	0.0205801	0.0169029	0.0035626	0.00140046	0.00403432	0.000212539	0.00119114	0.00123491
Q9DB20;F7D3P8;F6XVM5	ATP synthase subunit O, mitochondrial	Atp5o	48	0.0718295	0.0161727	0.0993159	0.148459	0.345838	0.438963	0.542727	0.443453	0.64165	0.841891	0.772683	1	0.929579	0.915269	0.746691	0.208837	0.104673	0.068509	0.0601977	0.0459518	0.0302919	0.0111914	0.00565303	0.00892353	0.0650806	0.00862111	0.0384978	0.155682	0.321197	0.418508	0.483391	0.544549	0.571444	0.778022	1	0.975415	0.94121	0.786326	0.304514	0.100732	0.0577265	0.0436491	0.0421386	0.00736178	0.0208033	0.0138497
P41105;F6Z0X0	60S ribosomal protein L28	Rpl28	197	0.152533	0.17146	0.834939	1	0.947204	0.685866	0.427065	0.269648	0.262392	0.510106	0.74129	0.335557	0.12387	0.0552335	0.0471707	0.00935673	0.00298608	0.00173363	0.00126678	8.19092e-05	0.000849848	0	0.000640763	0.00285454	0.0940618	0.0770012	0.625696	0.967155	1	0.61854	0.548659	0.252139	0.418619	0.470041	0.65762	0.520367	0.179727	0.0585658	0.00982961	0.011622	0.00371447	0.00240132	0.00113182	0.000888559	0.000649297	0.000663392
P83882;A0A0A6YW33;E9Q131	60S ribosomal protein L36a	Rpl36a	197	0.133891	0.14964	0.774047	1	0.808945	0.630043	0.437154	0.404603	0.299038	0.459754	0.747411	0.45489	0.180645	0.0568608	0.0372914	0.0019084	0.00914779	0.00931499	0.00203839	0.00785877	0.000720245	0.00146881	0.00134969	0.00117575	0.114273	0.0689913	0.498844	1	0.878049	0.443318	0.529852	0.261771	0.428654	0.422752	0.568606	0.365456	0.135116	0.0534062	0.00911051	0.00223541	0.000992653	0.00514869	0.000967419	0.00318133	0.000810358	0.00283987
P62889	60S ribosomal protein L30	Rpl30	197	0.232202	0.215374	0.776105	1	0.829666	0.636124	0.523886	0.522489	0.349678	0.536361	0.942189	0.510228	0.255348	0.0784116	0.0497987	0.0125029	0.00402036	0.00232711	0.00250599	0.00108783	0.00121472	0.00233669	0.0120269	0.0116529	0.189192	0.155331	0.686118	0.888055	1	0.645273	0.611639	0.352935	0.491253	0.376205	0.664982	0.538434	0.18083	0.0884559	0.0130947	0.00192739	0.000359439	0.000473613	0.000614006	0.000545899	0	0.000225004
P41216;D3Z041;D3Z457;D3YVF6;F6WNZ2;A0A1B0GRS8;Q5F2C5;Q5ICG5;Q8R1X1;Q91WC3;Q91WC3-2	Long-chain-fatty-acid--CoA ligase 1	Acsl1	281	0.0767774	0.0153503	0.0892057	0.166621	0.296679	0.353503	0.436809	0.35984	0.503735	0.571814	0.597802	0.847551	0.763792	1	0.936513	0.289169	0.184646	0.113768	0.106711	0.124579	0.0951306	0.0437065	0.0179728	0.00504937	0.0580214	0.00821131	0.0596801	0.176589	0.284206	0.256059	0.34602	0.344709	0.407124	0.552443	0.677959	0.886411	0.964253	1	0.5038	0.201144	0.112821	0.106548	0.127278	0.0191548	0.0941619	0.0530018
P70245;A2AC29	3-beta-hydroxysteroid-Delta(8),Delta(7)-isomerase	Ebp	40	0.125322	0.0664257	0.344483	0.562031	0.838359	0.905785	1	0.976072	0.856288	0.900608	0.82656	0.730796	0.601941	0.532647	0.35313	0.0805466	0.0453502	0.0393133	0.0468319	0.00122398	0.0383652	0	0.000691415	0.00500642	0.100444	0.0245981	0.254256	0.658705	0.95396	0.794583	0.977581	0.88342	1	0.946039	0.884248	0.770224	0.465392	0.242799	0.246749	0.0896604	0.043687	0.00292749	0.0368028	0.000668798	0.0276685	0.000620182
Q9D8E6	60S ribosomal protein L4	Rpl4	197	0.0990184	0.115396	0.494383	0.777506	1	0.770272	0.571371	0.339707	0.373553	0.576525	0.717759	0.666191	0.221367	0.122248	0.0746505	0.0138953	0.00302399	0.00159366	0.00117213	0.00268736	0.00233127	0.000954103	0.00147269	0.00318968	0.0610442	0.0461245	0.326208	0.743674	0.942067	0.614394	0.491513	0.277545	0.331909	0.685272	1	0.604564	0.191555	0.105381	0.0196375	0.0116029	0.00238712	0.0022092	0.00128128	0.000650441	0.000886125	0.000828121
P35979	60S ribosomal protein L12	Rpl12	197	0.15653	0.108486	0.627346	0.79262	1	0.726615	0.588322	0.359544	0.344744	0.528236	0.63692	0.499239	0.193025	0.121774	0.0740634	0.00873513	0.00445347	0.00297688	0.00158328	0.000950929	0.00126843	0.000231654	0.00307242	0.00502213	0.137791	0.0919086	0.503068	0.998204	0.987425	0.554685	0.502034	0.367778	0.436296	0.561268	1	0.451279	0.281475	0.117182	0.023233	0.0044977	0.00030544	0.000981963	0.00250661	0.000530389	0.00237892	0.000462841
P19783;M0QWX7;D6RG40;REV__A0A0G2JG10;REV__Q497W9;REV__O35286;Q91W29	Cytochrome c oxidase subunit 4 isoform 1, mitochondrial	Cox4i1	40	0.296698	0.0912697	0.446274	0.683703	0.851408	0.930446	1	0.870482	0.956591	0.88225	0.836152	0.738774	0.604035	0.217266	0.171549	0.0492634	0.0321203	0.0127752	0.00946516	0.00909168	0.00697346	0.00784557	0.00662924	0.0123969	0.121196	0.0291666	0.365823	0.771102	0.992882	0.809609	0.995452	0.507138	1	0.947326	0.802442	0.703401	0.454197	0.295699	0.0661335	0.0279328	0.022002	0.0104825	0.00554652	0.0038698	0.0109293	0.00624083
P27659;A0A087WQK0;A0A087WNS0	60S ribosomal protein L3	Rpl3	197	0.0616692	0.0820733	0.468084	0.789513	1	0.688711	0.568181	0.338392	0.345525	0.541543	0.783588	0.559569	0.222095	0.0991978	0.0529055	0.0091907	0.00465678	0.00395061	0.00148569	0.00257182	0.00085751	0.000674908	0.00100706	0.000880534	0.0693485	0.0474126	0.221539	0.761525	1	0.658874	0.533684	0.312172	0.314453	0.556955	0.835872	0.595444	0.226948	0.0795679	0.0224619	0.00643401	0.00229913	0.000235436	0.00218922	0.00128753	0.00150869	0.000564316
Q6ZWU9;A0A0G2JDW7;A0A0G2JG29;A0A0G2JEX7	40S ribosomal protein S27	Rps27	454	0.125037	0.0993321	0.599638	0.989054	1	0.75756	0.618237	0.458757	0.252616	0.40077	0.251892	0.190046	0.625056	0.207662	0.0651781	0.0147588	0.00436466	0.0047731	0.00188581	0.00167282	0	0.00438766	0	0.00428692	0.0877097	0.0363072	0.322448	0.981235	1	0.665108	0.608793	0.205681	0.35374	0.317702	0.387671	0.259632	0.249981	0.192347	0.0398008	0.0186909	0.00198501	0.000709363	0.00266556	0.000458294	0	0
Q9CQQ7;A0A0G2JGX3	ATP synthase F(0) complex subunit B1, mitochondrial	Atp5f1	19	0.0234181	0.00879658	0.0765328	0.190259	0.298751	0.427632	0.509214	0.301471	0.649232	0.783312	0.487031	1	0.698686	0.765449	0.422831	0.154283	0.0600176	0.0268316	0.0170333	0.00970768	0.00209482	0.00108973	0.00154524	0.00146494	0.0230312	0.00522977	0.0350555	0.234236	0.414962	0.417642	0.556436	0.48957	0.475913	0.953359	1	0.967819	0.942515	0.655449	0.228769	0.0692444	0.025671	0.0110589	0.00899665	0.00416373	0.0088644	0.00266717
P62082;F6SVV1	40S ribosomal protein S7	Rps7;Gm9493	454	0.158303	0.136796	0.672616	0.918901	1	0.724089	0.576565	0.377198	0.309206	0.340842	0.333495	0.390872	0.456132	0.578378	0.230663	0.0562715	0.0225737	0.00864049	0.00535016	0.0074239	0.00539148	0.00429968	0.00751077	0.00460296	0.128794	0.045533	0.38688	0.894908	1	0.609889	0.477936	0.338539	0.288481	0.327027	0.523341	0.37782	0.42034	0.412911	0.0904573	0.00725043	0.00258518	0.01191	0.0108317	0.000764137	0.00373601	0.00102445
Q6ZWZ7;Q9CPR4;B2RY53	60S ribosomal protein L17	Rpl17	197	0.0932489	0.133512	0.518087	0.67765	1	0.74065	0.614894	0.351371	0.397004	0.586741	0.669558	0.539934	0.211084	0.0973765	0.0638792	0.00405412	0.00158542	0.00115664	0.0024189	0.00070815	8.80152e-05	0.000259431	0.00106154	0.00279156	0.0724201	0.0551708	0.298213	0.567377	0.855774	0.590147	0.408655	0.197764	0.278041	0.50465	1	0.65172	0.150252	0.0590326	0.00946499	0.00369988	0.0026226	0.00149361	0.00440823	0.00351327	0.000341032	0.0007586
P16015	Carbonic anhydrase 3	Ca3	82	0.387836	0.0703717	0.0259183	0.0272515	0.0127669	0.00976282	0.0115123	0.00480416	0.00380615	0.00356719	0.00292686	0.003	0.00230027	0.00223506	0.00108822	0.00211463	0.0387447	0.486442	0.565229	0.875602	0.952563	0.895143	1	0.0999575	0.296401	0.00221292	0.0055938	0.00861428	0.0104405	0.00441493	0.0114457	0.00169704	0.0046573	0.00328714	0.0028398	0.00222195	0.0010572	0.000830708	0.00104811	0.000894086	0.0225557	0.413809	0.780962	0.370025	0.777993	0.70595
Q9DB77;A0A140LI98	Cytochrome b-c1 complex subunit 2, mitochondrial	Uqcrc2	40	0.188797	0.116392	0.453351	0.609902	0.938689	1	0.989971	0.72474	0.830786	0.832398	0.60878	0.653904	0.44384	0.344988	0.335405	0.107481	0.0607125	0.0301778	0.0208984	0.0401551	0.0248324	0.00662667	0.0159674	0.00845924	0.164882	0.0731934	0.351384	0.715688	1	0.718862	0.877507	0.705436	0.777284	0.888439	0.81224	0.758087	0.546222	0.321509	0.133485	0.0744813	0.0399959	0.0214978	0.0207839	0.00760258	0.0150117	0.00770307
P62281;A0A1B0GRR3;A0A1B0GSE8	40S ribosomal protein S11	Rps11	454	0.10005	0.117997	0.579067	0.77695	1	0.756277	0.588515	0.29264	0.276161	0.311355	0.289114	0.350704	0.557545	0.477429	0.254819	0.0245511	0.010736	0.00636732	0.00395446	0.000589843	0.000511315	0.000589014	0.0011515	0.00495516	0.0864276	0.098482	0.345249	0.859513	1	0.628894	0.589263	0.31672	0.26595	0.431602	0.506436	0.466627	0.368383	0.392931	0.0530151	0.0143567	0.00492581	0.00361255	0.00277506	0.000389471	0.00125791	0.000760696
Q91V55;D3YYM6;D3Z1S8;P97461	40S ribosomal protein S5;40S ribosomal protein S5, N-terminally processed	Rps5	454	0.0627943	0.0554813	0.32696	0.642713	1	0.744147	0.555935	0.247121	0.23181	0.292078	0.283518	0.369223	0.422635	0.537823	0.224756	0.064889	0.0473818	0.0301139	0.0263406	0.0111633	0.00407676	0.00358262	0.00843696	0.00346367	0.0638581	0.0362049	0.173634	0.753809	1	0.721103	0.503004	0.495902	0.199387	0.343967	0.592277	0.465701	0.594151	0.716883	0.104825	0.023627	0.0129825	0.00686033	0.00912259	0.00438257	0.00391961	0.00176602
Q9DD20	Methyltransferase-like protein 7B	Mettl7b	NA	0.0478987	0.00858613	0.0689394	0.187226	0.300957	0.393878	0.516781	0.362118	0.577686	0.678873	0.710576	0.771504	0.810367	1	0.611109	0.176066	0.0853497	0.0496402	0.0400028	0.0363641	0.0241586	0.00734919	0.00296411	0.00141678	0.045697	0.00360923	0.0294432	0.191755	0.333958	0.280603	0.482005	0.430706	0.487683	0.708623	0.757285	0.884234	1	0.77439	0.288699	0.122728	0.0346779	0.0219019	0.0481462	0.0156072	0.0213569	0.00714168
P00329;E0CXV3;Q8BZ47	Alcohol dehydrogenase 1	Adh1	32	0.21049	0.0193002	0.0124795	0.019364	0.0201012	0.021184	0.0240449	0.0243332	0.0298415	0.0311121	0.034386	0.0548716	0.0568501	0.0449721	0.0551218	0.0307431	0.197264	0.532284	0.509947	1	0.861356	0.776482	0.864877	0.0910578	0.251112	0.00561857	0.0276647	0.0335996	0.0474165	0.0420708	0.0556403	0.0410873	0.0781611	0.0909044	0.104045	0.112067	0.125329	0.138177	0.0491222	0.0543906	0.153972	0.709242	0.949755	0.301091	0.956197	1
P14115	60S ribosomal protein L27a	Rpl27a	197	0.0945857	0.0835297	0.498074	0.770742	1	0.823644	0.560772	0.306395	0.304	0.534117	0.664703	0.540321	0.199072	0.115401	0.0596581	0.0168243	0.00478256	0.000538464	0.000752443	0.000418898	0.000521683	0	0.000163063	0.000699046	0.0876332	0.0490386	0.295602	0.633427	0.926276	0.636956	0.540416	0.200332	0.235771	0.593395	1	0.670545	0.352033	0.136427	0.0318606	0.0163573	0.00456916	0.00191383	0.00138396	0.000544345	0.00020358	0.000708932
P16858;A0A0A0MQF6;A0A1D5RLD8;S4R257;S4R1N5;V9GXA7;V9GX06;S4R1W8;V9GXK0	Glyceraldehyde-3-phosphate dehydrogenase	Gapdh	422	0.181507	0.00415783	0.00617382	0.00865733	0.0123767	0.0120983	0.015718	0.0252283	0.0711493	0.0254157	0.0210354	0.0302462	0.0253312	0.0404639	0.199936	1	0.951401	0.635305	0.58452	0.758539	0.855407	0.870271	0.51774	0.0411566	0.128346	0.00150173	0.00254564	0.0102385	0.0140617	0.00896866	0.0149915	0.0178036	0.0763798	0.0193288	0.0268214	0.0256031	0.0265958	0.0348248	0.0561365	0.659044	0.812747	0.490702	0.641479	0.363871	0.742317	0.700516
G5E8R3;E9QPD7;Q05920	Pyruvate carboxylase;Pyruvate carboxylase, mitochondrial	Pcx;Pc	3	0.0735871	0.00375574	0.0186419	0.0382903	0.0690581	0.0818968	0.0982968	0.10189	0.146774	0.234206	0.232658	0.296903	0.392794	0.738452	1	0.258832	0.127735	0.110981	0.0897097	0.100239	0.078071	0.0260477	0.015829	0.00605735	0.0753481	0.00481359	0.0329857	0.0832897	0.142341	0.137715	0.213222	0.180401	0.259506	0.352854	0.501324	0.700193	0.777402	1	0.503357	0.189591	0.0883703	0.073928	0.0916862	0.0268634	0.0646395	0.0340363
Q63886	UDP-glucuronosyltransferase 1-1	Ugt1a1	48	0.10127	0.0356121	0.125863	0.378265	0.400279	0.640019	0.510143	0.441229	1	0.90334	0.755093	0.966174	0.820409	0.93036	0.966305	0.370052	0.297437	0.199646	0.170057	0.199893	0.16109	0.0797031	0.0327258	0.00829144	0.134896	0.0239834	0.178455	0.358773	0.469739	0.442849	0.534428	0.477336	0.617713	0.852723	0.997535	1	0.97402	0.883567	0.620835	0.311288	0.168795	0.174824	0.137241	0.0279842	0.119323	0.0794895
P67778;Q5SQG5	Prohibitin	Phb	227	0.215228	0.127816	0.636947	0.891693	0.908482	0.923672	1	0.85899	0.80362	0.749348	0.641053	0.503039	0.352194	0.187892	0.0848967	0.0268102	0.0182875	0.00892542	0.00833964	0.00508694	0.00342021	0.00288223	0.00759246	0.00499931	0.149301	0.0815078	0.476532	0.690451	1	0.823241	0.700422	0.501412	0.685369	0.606724	0.668323	0.388604	0.221991	0.136918	0.0319262	0.0120088	0.00781141	0.00435027	0.00447811	0.00346063	0.00163297	0.0014237
P68372;G3UZR1	Tubulin beta-4B chain	Tubb4b	48	0.119254	0.0166991	0.14256	0.220677	0.433807	0.462739	0.550432	0.519469	0.610804	0.72934	0.782667	0.987832	1	0.841367	0.829486	0.263532	0.164257	0.103011	0.117204	0.115911	0.0917072	0.058549	0.0353732	0.0132184	0.0701244	0.00695045	0.0631911	0.19302	0.284491	0.274275	0.369591	0.440813	0.465441	0.57633	0.751763	0.921509	1	0.971038	0.405697	0.175968	0.0610104	0.047701	0.0771636	0.0326796	0.0630591	0.0381694
P63017;Q504P4;D3Z5E2	Heat shock cognate 71 kDa protein	Hspa8	281	0.125937	0.0158969	0.0900379	0.158236	0.231843	0.233577	0.264444	0.235719	0.309314	0.524501	0.539178	0.610655	0.64215	0.927662	1	0.41416	0.356686	0.245193	0.21954	0.195098	0.186252	0.135679	0.0541948	0.0132094	0.151115	0.00799198	0.0576892	0.167629	0.226315	0.205927	0.247329	0.224205	0.333996	0.599044	0.728386	0.682049	0.893681	1	0.556961	0.365885	0.326872	0.256831	0.268722	0.0946394	0.261241	0.212939
P51881	ADP/ATP translocase 2;ADP/ATP translocase 2, N-terminally processed	Slc25a5	128	0.1144	0.212049	0.287649	0.343786	0.555762	0.521576	0.621351	0.574665	0.548224	0.61022	0.62696	1	0.775363	0.938047	0.558073	0.144165	0.10789	0.0454338	0.0475391	0.0339532	0.0258499	0.00509032	0.0233191	0.0220367	0.110333	0.035209	0.264285	0.43925	0.572311	0.416083	0.707207	0.529983	0.622829	0.806485	0.817568	1	0.902758	0.766516	0.243521	0.103167	0.0457522	0.0455352	0.0348874	0.00551269	0.0190277	0.00828217
P61358;A2A4Q0	60S ribosomal protein L27	Rpl27	197	0.0626149	0.0388715	0.308095	0.627445	1	0.675516	0.534593	0.259157	0.239288	0.623019	0.674988	0.611694	0.219948	0.090327	0.0459127	0.0125361	0.00607058	0.00359087	0.00310248	0.00227295	0.00298116	0.00155059	0.00213588	0.00127614	0.0823375	0.0211541	0.141679	0.620468	0.8444	0.641895	0.414741	0.224171	0.20548	0.602636	1	0.65475	0.23674	0.0801422	0.0162194	0.0126536	0.00317577	0.000898276	0.0011355	0.00045274	0.000622841	0.000552694
E9PYL9;Q9CXW4;A2BH06	60S ribosomal protein L11	Gm10036;Rpl11	197	0.0976275	0.0952189	0.466058	0.794251	1	0.772943	0.585302	0.31276	0.336382	0.533983	0.714649	0.53317	0.188907	0.117206	0.0641889	0.0107731	0.00599335	0.00220688	0.00143278	0.00300547	0.001448	0.000943732	0.00168176	0.00347874	0.0786703	0.0535666	0.251196	0.679252	0.966513	0.543214	0.443258	0.312163	0.257778	0.586774	1	0.618994	0.215229	0.0933824	0.0154642	0.00991584	0.00374486	0.00176497	0.00322112	0.00130776	0.000685684	0.0011801
A0A1L1SSA8;Q91XE8	Transmembrane protein 205	Tmem205	140	0.124176	0.0709643	0.207445	0.523207	0.552808	0.743401	0.916492	1	0.74483	0.79932	0.774471	0.631351	0.739244	0.339048	0.188369	0.0502502	0.0258056	0.0126756	0.0159072	0.00563624	0	0.000260028	0.000900262	0.00457227	0.0860935	0.0278999	0.239328	0.481377	0.497151	0.536464	0.711068	0.42324	1	0.880382	0.673759	0.718945	0.44769	0.28394	0.0434514	0.0179422	0.0132088	0.00876638	0.0072005	0.000790226	0.00462594	0.00118278
O35129;F6QPR1;F6Q8V7	Prohibitin-2	Phb2	163	0.205381	0.138231	0.563338	0.87996	1	0.988655	0.910399	0.903144	0.793662	0.835924	0.658759	0.554926	0.309244	0.153481	0.066535	0.0128325	0.010775	0.00350502	0.0015154	0.000961582	0.000947706	0.00123764	0.00644003	0.00774399	0.192131	0.0846085	0.478449	0.807259	0.842991	0.65075	1	0.52071	0.839546	0.614197	0.519819	0.444289	0.296363	0.117391	0.023312	0.0101118	0.00485599	0.00172262	0.00194053	0.00317764	0.00181335	0.00123941
Q9D1D4;Q9D1D4-2	Transmembrane emp24 domain-containing protein 10	Tmed10	56	0.0732532	0.0277004	0.244316	0.448325	0.675935	0.73791	0.914548	0.869496	0.983664	0.907021	1	0.797706	0.764153	0.402624	0.214132	0.0530207	0.016568	0.00746024	0.0117631	0.00802946	0.00815356	0.00329536	0.00467382	0.003755	0.0821371	0.0110114	0.132765	0.462071	0.768241	0.634968	0.92338	0.557531	1	0.925655	0.63975	0.675465	0.621826	0.354761	0.108153	0.0206348	0.00423562	0.00757275	0.00440006	0.00266811	0.00854336	0.00876964
Q922Q1;E0CZH6	Mitochondrial amidoxime reducing component 2	March2	56	0.125898	0.0371303	0.304903	0.519668	0.826342	0.810931	0.999379	0.751989	0.957976	1	0.888967	0.976526	0.72665	0.697691	0.545131	0.115217	0.0527467	0.0310325	0.0288699	0.0191415	0.012573	0.00589703	0.0066241	0.00602613	0.18199	0.0156149	0.202035	0.690707	0.887187	0.791173	0.832606	0.754706	0.841316	1	0.835972	0.695476	0.792109	0.621455	0.240042	0.0621047	0.0338757	0.0133459	0.0281535	0.00532716	0.0163484	0.00669469
P56393	Cytochrome c oxidase subunit 7B, mitochondrial	Cox7b	333	0.192186	0.0379867	0.223997	0.284707	0.715947	0.443542	0.451181	0.285889	1	0.764428	0.513241	0.542932	0.0243706	0.0694433	0.0412965	0.0267341	0.00241828	0.00129851	0.00241564	0.00134715	0.0025412	0	0	0.00217508	0.243838	0.0747494	0.397445	0.322883	0.429447	0.733303	1	0.228154	0.391684	0.45539	0.391355	0.548634	0.225943	0.114276	0.0318453	0.00512861	0.0441458	0.000554296	0.00225407	0.0300337	0	0
P17742;V9GXC1;V9GX31;A0A1L1SRX5	Peptidyl-prolyl cis-trans isomerase A;Peptidyl-prolyl cis-trans isomerase A, N-terminally processed	Ppia	82	0.0808702	0.0157131	0.00635364	0.00679895	0.00961104	0.0106516	0.00467869	0.00100158	0.00236511	0.0022303	0.00120196	0.00157015	0.0012062	0.00191498	0.0062495	0.000669141	0.0117312	0.480344	0.764062	0.909491	0.933428	0.81949	1	0.0489761	0.0342275	0.000684437	0.00116805	0.00150596	0.00171977	0.000703852	0.0020304	0.00131906	0.00122467	0.00113678	0.00117691	0.00106686	0.00358724	0.0036041	0.00152968	0.000685623	0.00801798	0.288564	1	0.311961	0.83195	0.664086
P35980;A0A1B0GQU8;A0A1B0GSF7;A0A1B0GSS8;A0A1B0GSA8;A0A1B0GRZ3;A0A1B0GS28	60S ribosomal protein L18	Rpl18	197	0.0389206	0.0592411	0.540479	0.928443	1	0.694885	0.513984	0.366496	0.290479	0.455466	0.734074	0.363117	0.197761	0.0653829	0.0188102	0.0106787	0.00209275	0.00128023	0.00115238	0.00101158	0.00243893	0	0.00588036	0.00261207	0.0480761	0.0313632	0.255218	0.836558	1	0.650706	0.522038	0.262276	0.242181	0.5	0.549064	0.377288	0.143299	0.0476352	0.0153973	0.00739017	0.00184909	0.00155488	0.00143275	0.000926804	0.00175535	0.000950278
P61514;A0A1D5RL86	60S ribosomal protein L37a	Rpl37a	207	0.146645	0.154702	0.78798	1	0.716376	0.531998	0.397731	0.448233	0.23449	0.271418	0.468439	0.262568	0.117854	0.03233	0.0335598	0.00764832	0.00135979	0.0032646	0.00112715	0	0	0	0.00155495	0.00137324	0.137809	0.0909452	0.675632	1	0.957565	0.329896	0.428591	0.0847999	0.40853	0.30721	0.287589	0.219806	0.0629343	0.0289682	0.00700809	0.00332139	0.000958913	0.00110297	0.000193507	0.000209991	0.000705854	0.00173063
P62862;Q642K5	40S ribosomal protein S30	Fau	454	0.0632552	0.0609695	0.292122	0.540263	1	0.8126	0.58263	0.219641	0.250066	0.269827	0.270197	0.332194	0.474154	0.493198	0.251536	0.0954202	0.0539773	0.0263359	0.0344698	0.0131476	0.015896	0.00571452	0.00483335	0.00579988	0.0502779	0.0559182	0.236393	0.783319	1	0.645439	0.485209	0.315633	0.153157	0.390205	0.599944	0.439461	0.422949	0.481953	0.115857	0.0311002	0.0428534	0.00782917	0.0269698	0.00668351	0.0124717	0.00147806
P62908;D3YV43;A0A140LI77	40S ribosomal protein S3	Rps3	454	0.152915	0.157916	0.701582	0.91791	1	0.749381	0.577842	0.372114	0.258757	0.288838	0.362355	0.313216	0.478862	0.28348	0.0885993	0.0248144	0.024845	0.00600293	0.00410231	0.000964689	0.000811137	0.000505052	0.00532887	0.00833793	0.108992	0.0790246	0.422664	0.831357	1	0.635164	0.497835	0.217599	0.255929	0.232187	0.321518	0.26973	0.31475	0.285986	0.028217	0.0149093	0.0109488	0.0114262	0.00315922	0.000537628	0.00179654	0.000520021
P47962;D3YYV8	60S ribosomal protein L5	Rpl5	259	0.10223	0.0705016	0.470492	0.629374	1	0.745827	0.509617	0.255003	0.294543	0.543486	0.639941	0.711303	0.18217	0.200134	0.127061	0.0141934	0.00966185	0.00155859	0.00178224	0.00228371	0.00105175	0.000134123	0.00140449	0.00144636	0.0381808	0.016223	0.132208	0.423608	0.4914	0.311626	0.253312	0.230842	0.151513	0.343135	1	0.598214	0.224428	0.0909675	0.0258213	0.0108105	0.00263406	0.00129055	0.00139061	0.000310781	0.002071	0.00122826
Q05421;A0A1B0GSV7;Q0PGA1	Cytochrome P450 2E1	Cyp2e1	281	0.0409323	0.0152908	0.0709657	0.144385	0.344912	0.360505	0.451043	0.297228	0.484283	0.630457	0.465157	0.993674	0.6263	1	0.975254	0.290853	0.168324	0.140706	0.118119	0.102427	0.0903761	0.0513285	0.0207463	0.00288634	0.0340454	0.00978779	0.0480457	0.15348	0.284783	0.263312	0.32728	0.522617	0.303355	0.704877	1	0.882761	0.921794	0.927691	0.401121	0.221988	0.0766467	0.077067	0.102279	0.0301976	0.0716661	0.0347763
Q6ZWY3;D6RH49;D3YYB0	40S ribosomal protein S27-like;40S ribosomal protein S27	Rps27l	136	0.232338	0.188746	0.840365	0.959748	1	0.728282	0.718322	0.544057	0.39682	0.402553	0.464971	0.293027	0.483295	0.342485	0.0979563	0	0	0	0	0	0	0	0	0.00686906	0.185965	0.062337	0.663187	1	0.88114	0.507426	0.703045	0.236098	0.467263	0.235436	0.370034	0.33458	0.478986	0.287332	0.0120276	0	0	0	0	0	0	0
Q91YQ5;A0A0N4SUJ8	Dolichyl-diphosphooligosaccharide--protein glycosyltransferase subunit 1	Rpn1	56	0.129723	0.0814802	0.365633	0.523137	0.783998	0.778309	0.924437	0.812676	0.963803	1	0.934396	0.9093	0.676784	0.460132	0.266293	0.0414684	0.014051	0.0197795	0.0161628	0.00305482	0.00205177	0.00120787	0.00396654	0.00396575	0.126004	0.0454718	0.291503	0.668494	0.791063	0.771068	0.918861	0.728086	0.910919	1	0.899733	0.838672	0.597506	0.408143	0.0992422	0.0392176	0.0112731	0.00959759	0.0175911	0.00284204	0.00418225	0.00247696
Q9D1R9;A0A0G2JEY6;A0A0G2JGY8;D3YWC0	60S ribosomal protein L34	Rpl34	197	0.0748265	0.0975419	0.513123	0.764086	1	0.70336	0.52551	0.316648	0.320275	0.578842	0.778278	0.685787	0.238209	0.102886	0.0744691	0.0072428	0.00112928	0	0.000349604	0	0.00113186	0	0.000477241	0.000784515	0.13476	0.118071	0.546516	0.90644	1	0.740317	0.566344	0.373061	0.395125	0.706161	0.847313	0.583013	0.264012	0.0711027	0.0177035	0.00540432	0.00069858	0	0.00601929	0	0	0
Q8BP67;F6RSK3	60S ribosomal protein L24	Rpl24	197	0.0868072	0.0811433	0.351296	0.577973	1	0.707177	0.56197	0.234324	0.347407	0.544893	0.579937	0.550288	0.134704	0.170364	0.0934887	0.0200995	0.00581116	0.00234979	0.00183696	0.00213986	0.0022792	0.00176244	0.00045698	0.00160581	0.0568933	0.0614141	0.271572	0.668123	1	0.606525	0.343889	0.345591	0.16967	0.64328	0.885049	0.591473	0.233852	0.167622	0.03543	0.0159432	0.00176486	0.000473492	0.00300446	0	0.0015066	0.000139776
P62702;V9GWY0	40S ribosomal protein S4, X isoform;40S ribosomal protein S4	Rps4x;Gm15013	454	0.098829	0.0670503	0.50238	0.782061	1	0.774465	0.566211	0.309064	0.226269	0.26083	0.363185	0.356716	0.537106	0.405051	0.180187	0.0477579	0.0213242	0.0144575	0.00967376	0.00599987	0.00332042	0.00121503	0.00182605	0.00312065	0.0698568	0.0215911	0.163226	0.74287	1	0.596568	0.505938	0.273679	0.21716	0.299668	0.377618	0.276867	0.325151	0.348834	0.0511938	0.0185984	0.0106768	0.00965156	0.0115213	0.00323701	0.00505737	0.00202829
Q9D0M3-2;Q9D0M3	Cytochrome c1, heme protein, mitochondrial	Cyc1	40	0.21693	0.145513	0.580752	0.757745	0.954547	0.86676	1	0.918409	0.820088	0.802059	0.78293	0.636258	0.455127	0.324046	0.326364	0.0831361	0.0648611	0.026676	0.041669	0.035043	0.0285888	0.017614	0.00593844	0.0125239	0.140018	0.0429186	0.43447	0.790999	0.824706	0.809795	1	0.578984	0.977562	0.774788	0.672451	0.610378	0.494601	0.284843	0.125271	0.115094	0.0436327	0.0179307	0.0181407	0.00564373	0.0155155	0.00822993
P62849-2;P62849-3;P62849	40S ribosomal protein S24	Rps24	454	0.0975285	0.0923751	0.508802	0.761912	1	0.592905	0.449963	0.25862	0.282615	0.273881	0.305661	0.311777	0.41249	0.35236	0.16784	0.0305204	0.0114866	0.0147263	0.0113363	0.00359024	0.00646657	0.00100947	0.00121862	0.000951621	0.0881096	0.0425133	0.408412	0.913951	1	0.772162	0.626777	0.323083	0.270619	0.268638	0.439618	0.334259	0.50981	0.424126	0.0649784	0.0150143	0.00417907	0.00688515	0.0107989	0.00166112	0.0030987	0.0076207
P33267;A0A0U1RPL9	Cytochrome P450 2F2	Cyp2f2	48	0.110131	0.0147479	0.125962	0.264585	0.418319	0.478558	0.580265	0.527358	0.663541	0.773387	0.724676	0.917943	0.787927	0.940048	1	0.305837	0.19739	0.169077	0.206999	0.132031	0.118059	0.130191	0.0362258	0.00818226	0.103548	0.0106259	0.0649108	0.350107	0.497527	0.422689	0.577679	0.487566	0.643191	0.81237	0.858731	1	0.920483	0.941373	0.486964	0.346915	0.154034	0.127555	0.177251	0.057564	0.144216	0.0892055
P62267	40S ribosomal protein S23	Rps23	454	0.127633	0.0698498	0.724375	1	0.856563	0.66731	0.438408	0.357198	0.219023	0.222321	0.326736	0.371712	0.660564	0.54467	0.403493	0.0830587	0.0462702	0.0310458	0.0264938	0.0150022	0.00632741	0.00199528	0.00673495	0.00463658	0.096717	0.0217179	0.200078	0.644346	1	0.631753	0.51275	0.336477	0.191028	0.315911	0.288275	0.313783	0.399574	0.202406	0.122451	0.061275	0.0124553	0.0169585	0.0170809	0.00275899	0.00428774	0.00232856
P25444;D3YVC1;D3YWJ3;F6YTZ4	40S ribosomal protein S2	Rps2;Gm6576	454	0.0843433	0.0945572	0.474807	0.704987	1	0.648865	0.58552	0.316943	0.258814	0.274135	0.294208	0.380424	0.413838	0.632042	0.269561	0.0410042	0.0302933	0.013943	0.0120309	0.00500655	0.00245036	0.00147978	0.00572849	0.00251427	0.0964969	0.0678777	0.276965	0.908896	1	0.652256	0.552093	0.427831	0.288292	0.33477	0.578614	0.390043	0.49362	0.55781	0.119965	0.0403614	0.0146653	0.00876598	0.00893534	0.00230178	0.00316532	0.00076093
P07724	Serum albumin	Alb	138	0.133127	0.00483457	0.0116436	0.0157623	0.0277422	0.0180608	0.0202343	0.023394	0.012531	0.012665	0.0143352	0.0140353	0.00826334	0.0124321	0.0236315	0.146056	0.735576	0.747483	0.76948	0.814927	1	0.696821	0.603927	0.0633013	0.158708	0.0019096	0.00878789	0.0217423	0.0245375	0.0210441	0.0212863	0.0159251	0.0215946	0.031946	0.0521277	0.0315963	0.0149529	0.014615	0.0103137	0.109749	0.613508	0.859887	1	0.454363	0.805815	0.750786
P14131	40S ribosomal protein S16	Rps16	454	0.093951	0.0631298	0.359172	0.6315	1	0.75791	0.57797	0.279202	0.285368	0.341093	0.337497	0.403922	0.507993	0.503083	0.174828	0.0315909	0.0279707	0.00964102	0.0067394	0.00599832	0.0013445	0.000912593	0.00658879	0.00407445	0.111883	0.0378231	0.229495	0.878732	1	0.76734	0.64135	0.459658	0.293615	0.465937	0.561555	0.493207	0.685481	0.578416	0.123901	0.030992	0.00746919	0.00515397	0.010611	0.00169714	0.00391483	0.00181185
Q9DCW4;A0A0N4SVE0;A0A0U1RNP5;A0A0U1RNR3;A0A0N4SWE9;A0A0U1RNK9;A0A0U1RQB4	Electron transfer flavoprotein subunit beta	Etfb	NA	0.301417	0.0144705	0.0376073	0.0476038	0.0887406	0.0971161	0.118633	0.15857	0.154082	0.19461	0.23469	0.343889	0.335123	0.385842	0.524983	0.353925	0.604239	0.822268	0.860474	0.900754	1	0.64467	0.784296	0.120107	0.212082	0.00266413	0.0170098	0.0468374	0.0792276	0.0729608	0.107827	0.0965485	0.174756	0.175467	0.231329	0.293239	0.426106	0.410143	0.268087	0.236903	0.429974	0.685414	1	0.0948401	0.795971	0.870654
Q64459;Q9JMA7;Q64481	Cytochrome P450 3A11	Cyp3a11	48	0.23861	0.0277169	0.152791	0.311382	0.347918	0.352115	0.505824	0.592517	0.593413	0.745877	0.742044	0.656728	0.791173	0.734097	1	0.363066	0.217339	0.125973	0.126819	0.141535	0.0995387	0.0311814	0.0109245	0.00461905	0.164738	0.0208401	0.183026	0.415385	0.611497	0.487425	0.660752	0.437363	0.840912	0.915907	0.959096	1	0.726175	0.957658	0.508262	0.303917	0.17064	0.0817161	0.129509	0.0503594	0.0918782	0.0320657
P14206;A0A1L1SUK3;A0A1L1SRW0	40S ribosomal protein SA	Rpsa	454	0.060179	0.0633013	0.512691	0.720221	1	0.792393	0.502176	0.341203	0.263281	0.266065	0.38662	0.261325	0.427621	0.287873	0.112998	0.0420601	0.0344013	0.0216957	0.0179997	0.0122812	0.00532661	0.00358725	0.00986027	0.00174998	0.0419939	0.032475	0.323336	0.832807	1	0.663578	0.556253	0.264566	0.292648	0.276269	0.410156	0.284427	0.363575	0.321648	0.0670564	0.0179244	0.0230036	0.0115398	0.0114733	0.00263848	0.00626009	0.00518378
P19253;A0A1B0GS68;A0A1B0GTA1;A0A1B0GSQ6;A0A1B0GSB2;A0A1B0GSF0;A0A1B0GT00;A0A1B0GQW6;A0A1B0GSC2;A0A140T8K2;A0A1B0GRH1;A0A1B0GSL5;A0A1B0GSJ2	60S ribosomal protein L13a	Rpl13a	197	0.0618567	0.0959598	0.373637	0.578339	1	0.669779	0.488654	0.284675	0.281701	0.477267	0.562572	0.427622	0.150368	0.0846885	0.0269082	0.00393624	0.000639571	0.00336597	0.000679478	0.00118038	0.000931078	0	0.00152833	0.00240871	0.0730988	0.0760797	0.376681	0.775244	1	0.590425	0.462983	0.343715	0.290575	0.495846	0.953317	0.538261	0.182361	0.0592656	0.0165087	0.00310143	0.000497913	0	0.00185477	0.000670958	0.00177415	0.000819459
Q91XD4	Formimidoyltransferase-cyclodeaminase;Glutamate formimidoyltransferase;Formimidoyltetrahydrofolate cyclodeaminase	Ftcd	39	0.0625275	0.00265087	0.0145969	0.0361834	0.0866227	0.106951	0.146505	0.149836	0.187893	0.244432	0.272801	0.414289	0.459554	0.838374	1	0.366088	0.351026	0.150084	0.114903	0.0949826	0.0431502	0.00947159	0.0104165	0.00659752	0.0793928	0.00147625	0.0123206	0.0622033	0.150495	0.153018	0.238272	0.221304	0.264959	0.363002	0.510667	0.569834	0.940339	1	0.785264	0.45485	0.272128	0.124751	0.140109	0.0387793	0.0714736	0.0196646
O55022	Membrane-associated progesterone receptor component 1	Pgrmc1	406	0.148035	0.0164321	0.0718743	0.153522	0.305939	0.326862	0.392689	0.217575	0.368325	0.37833	0.331195	0.5503	0.387782	0.574451	1	0.417902	0.465716	0.496899	0.690046	0.709971	0.864268	0.488062	0.333595	0.0821658	0.110358	0.00890112	0.03049	0.144968	0.243829	0.219906	0.250199	0.287411	0.216859	0.40166	0.51876	0.48393	0.456426	0.555082	0.263926	0.403913	0.378872	0.555876	1	0.286001	0.674841	0.617417
P62830;A2A6F8	60S ribosomal protein L23	Rpl23	197	0.182529	0.119267	0.729851	0.910574	1	0.776129	0.631795	0.543313	0.452811	0.605443	0.883907	0.526435	0.28711	0.0990575	0.06978	0.0564614	0.0165276	0.0125643	0.00575993	0.00406036	0.00470799	0.00376884	0.00295293	0.00492513	0.110272	0.037269	0.290715	0.71968	1	0.633252	0.537296	0.252511	0.424266	0.523807	0.685484	0.518991	0.222428	0.0851097	0.0329376	0.00838652	0.00262367	0.000745802	0.00327032	0.000192908	0.00269679	0.000183556
A0A0A0MQA5;P68368;A0A087WQS4;A0A087WRB4;A0A087WSB0;A0A087WSL5;Q3UX10;A0A087WS35	Tubulin alpha-4A chain	Tuba4a	48	0.151721	0.0225837	0.164801	0.319947	0.43525	0.508185	0.575135	0.567475	0.613766	0.784032	0.824946	0.962419	0.896058	1	0.758972	0.238634	0.173034	0.118038	0.107249	0.08336	0.0381355	0.0383436	0.0270802	0.00558471	0.0998415	0.00511533	0.0712981	0.232091	0.360393	0.338684	0.428905	0.352466	0.514109	0.711472	0.855126	1	0.859227	0.85912	0.307767	0.111432	0.0494779	0.0592088	0.0295251	0.019997	0.0312432	0.0165988
Q6ZWZ4;A0A140T8K6;P47964;D3YX71;J3QPX5	60S ribosomal protein L36	Rpl36	259	0.0204584	0.0457352	0.178357	0.269683	1	0.724407	0.264908	0.0898949	0.268629	0.497345	0.657773	0.65712	0.115868	0.134975	0.0367373	0.00200768	0	0	0	0.00302233	0	0	0	0.000836504	0.0274682	0.0149718	0.0970069	0.397188	0.525181	0.44392	0.252415	0.259941	0.114474	0.485779	1	0.531861	0.125419	0.0805523	0.0106651	0.00164098	0.000670106	0.000684717	0.00340797	0.000762652	0.001327	0
E9QAZ2;Q9CZM2;B8JKK2	Ribosomal protein L15;60S ribosomal protein L15	Gm10020;Rpl15	197	0.0427968	0.0872492	0.595627	1	0.956094	0.730847	0.515088	0.290564	0.272939	0.498893	0.819413	0.603167	0.207276	0.0637522	0.0224509	0.0067783	0.00129149	0.000244207	0.000506543	0	0.000367788	0	0.000270928	0.00126293	0.0521393	0.0411063	0.435896	0.852898	1	0.77477	0.581392	0.287174	0.3592	0.577675	0.889105	0.670165	0.179719	0.0521456	0.00799026	0.00631572	0.00117281	0.000347198	0.000671207	0.0205594	0.000229222	0.000151057
Q8R1A8;P11725	Ornithine carbamoyltransferase, mitochondrial	Otc	35	0.613462	0.0221925	0.0348733	0.0538607	0.0678941	0.0698787	0.0859741	0.166958	0.177343	0.132681	0.127661	0.157273	0.1694	0.142421	0.34613	0.68311	1	0.770926	0.879775	0.995812	0.974589	0.644758	0.620253	0.160939	0.501092	0.00562428	0.0235744	0.0451881	0.0510532	0.0424805	0.0702963	0.0557201	0.131479	0.0963427	0.106945	0.141514	0.144263	0.146748	0.128189	0.52477	0.650753	0.565941	1	0.310203	0.657765	0.516244
P10649;A2AE89	Glutathione S-transferase Mu 1	Gstm1	82	0.110511	0.0114189	0.0050684	0.00478209	0.00333375	0.00263725	0.00267516	0.0027835	0.00191826	0.00163149	0.00273085	0.002068	0.00230099	0.00212976	0.0026359	0.00179709	0.0705641	0.635688	0.581428	0.888916	0.923994	0.925434	1	0.063697	0.0975285	0.00129572	0.00227909	0.00298603	0.00267006	0.00188403	0.00282795	0.0023174	0.00223783	0.00224202	0.00212776	0.00208641	0.00263004	0.0015653	0.000741397	0.00213042	0.0299059	0.455922	0.759933	0.206369	1	0.895352
Q91X83	S-adenosylmethionine synthase isoform type-1	Mat1a	434	0.246588	0.0118569	0.0320671	0.0647184	0.119442	0.130814	0.191988	0.181605	0.216601	0.291096	0.290878	0.342343	0.387966	0.436474	0.43199	0.278321	0.69688	0.781169	0.726261	0.920414	1	0.502291	0.40113	0.0478776	0.227349	0.00729352	0.0500875	0.201692	0.307567	0.332056	0.399864	0.357148	0.484303	0.604318	0.905408	0.956779	1	0.958607	0.374149	0.27306	0.567244	0.67765	0.74787	0.218401	0.587687	0.46878
Q9D379;E9PWK1;F6YTS6;D3Z4M3	Epoxide hydrolase 1	Ephx1	140	0.116172	0.0320894	0.230406	0.423953	0.585444	0.72246	0.900846	0.828882	0.894455	0.968612	1	0.931106	0.734405	0.59125	0.374272	0.0800439	0.077636	0.0416519	0.038676	0.0413115	0.0249974	0.0120353	0.0175594	0.00465887	0.111261	0.0127995	0.136717	0.4543	0.610018	0.70084	0.810848	0.754252	0.829785	0.939002	0.946646	1	0.998977	0.559193	0.163515	0.088005	0.0440537	0.0382975	0.0253701	0.00824283	0.0336242	0.0208339
Q9CPQ1;D3Z6E1;A0A0G2JDA6	Cytochrome c oxidase subunit 6C	Cox6c	163	0.199436	0.0267386	0.633047	0.668266	1	0.863051	0.775314	0.746607	0.854352	0.713576	0.69834	0.410051	0.298802	0.135216	0.141962	0.189335	0.0529975	0.0366158	0.0184995	0.0338371	0.019487	0.00308396	0.0122826	0.00157427	0.149321	0.00741393	0.135145	0.589587	0.788007	0.566101	0.872677	0.419208	1	0.516935	0.652549	0.449307	0.276309	0.131597	0.0492923	0.0395911	0.0371127	0.00881069	0.0163834	0.00517696	0.0059479	0.0041744
Q64433	10 kDa heat shock protein, mitochondrial	Hspe1	138	0.0269551	0.00375256	0.0048926	0.00457078	0.00284452	0.00301487	0.00248439	0.0117981	0.00260849	0.00305776	0.00329368	0.00147839	0.0064933	0.00267797	0.00382561	0.0178859	0.444121	0.723378	0.847559	0.88365	1	0.541202	0.520827	0.00710175	0.0164693	0.000316711	0.00114867	0.0004024	0.000246279	0.000133571	0.00551503	0.00101545	0.00221395	0.00178912	0.000984136	0.00168123	0.00159726	0.00237724	0.00144194	0.0163214	0.324261	0.43735	1	0.204377	0.699892	0.530523
P62270;F6YVP7;S4R1N6	40S ribosomal protein S18	Rps18;Gm10260	454	0.116578	0.102939	0.484123	0.65563	1	0.774182	0.477238	0.22594	0.192038	0.308899	0.317991	0.300309	0.515756	0.495225	0.226778	0.0861024	0.0543063	0.0222239	0.0130304	0.0146164	0.00718576	0.00678963	0.00613396	0.00953898	0.0847635	0.0315569	0.178618	0.582777	1	0.611257	0.403518	0.409436	0.250157	0.300314	0.762244	0.474405	0.524131	0.375235	0.115993	0.0400381	0.0361444	0.0216067	0.0128105	0.00352476	0.00538783	0.00271477
A2CEL1;P11588;A9R9W0;A2CEL0;L7MUC7;A2CEK9;P11591	Major urinary protein 1	Mup1;Mup15;Mup7	58	0.0445131	0.00696441	0.0227426	0.0326669	0.0436557	0.0205904	0.0238229	0.00688183	0.00649281	0.00899293	0.00953846	0.00949189	0.00442985	0.00397929	0.00209123	0.00330187	0.0525389	0.324399	0.290328	0.491568	0.485173	0.501422	1	0.0215435	0.0492137	0.00166941	0.0139004	0.0424968	0.048499	0.0228419	0.0197683	0.0227184	0.00674411	0.00533053	0.00943657	0.00603881	0.00361193	0.00365953	0.00136547	0.00286243	0.026772	0.34434	0.409984	0.23606	0.415631	0.487434
Q61176	Arginase-1	Arg1	32	0.588735	0.0242389	0.0342624	0.0395314	0.0337701	0.0337513	0.0438262	0.0823783	0.0460337	0.0628938	0.0707065	0.0959436	0.134948	0.11473	0.0486905	0.0291066	0.522477	0.920364	0.803612	1	0.968424	0.898873	0.953879	0.151845	0.526237	0.0068456	0.0162434	0.0250213	0.0243677	0.0210543	0.0259007	0.0159668	0.0290859	0.0253614	0.0243068	0.024039	0.0284908	0.0296278	0.010737	0.0178386	0.273156	0.785155	0.873085	0.291481	0.869811	0.677923
Q9D3D9	ATP synthase subunit delta, mitochondrial	Atp5d	56	0.132202	0.0709524	0.309569	0.500843	0.585014	0.642597	0.665448	0.824691	0.708265	0.785571	0.987427	0.906221	1	0.60297	0.281884	0.0361607	0.021319	0.0202732	0.0170934	0.0177698	0.00381309	0.0072685	0.0377714	0.00981232	0.104838	0.0653802	0.45138	0.599925	0.758363	0.601232	0.819083	0.522449	1	0.987225	0.659256	0.936418	0.656685	0.956139	0.112998	0.0280002	0.0213641	0.0104562	0.00927625	0.0346488	0.0256963	0.00505858
P35700;B1AXW5;B1AXW6;B1AXW4	Peroxiredoxin-1	Prdx1	35	0.115921	0.00274785	0.00561477	0.00813263	0.0143896	0.0148188	0.016252	0.0244643	0.0640999	0.0613719	0.0422429	0.0589904	0.0612347	0.188156	1	0.782376	0.543421	0.475984	0.381456	0.401003	0.455078	0.392832	0.342919	0.0310247	0.163022	0.00177774	0.00751843	0.0172688	0.0268922	0.0245956	0.0294489	0.0383619	0.163898	0.0508506	0.0566547	0.082396	0.137199	0.204026	0.605007	1	0.738417	0.679642	0.805314	0.130665	0.730645	0.740468
P62852;A0A1L1SQA8	40S ribosomal protein S25	Rps25	454	0.256194	0.25424	0.708757	0.791588	0.958952	0.710687	0.579315	0.441209	0.321305	0.30285	0.440313	0.476833	0.657412	1	0.539324	0.127725	0.0839462	0.0512825	0.0258033	0.0193618	0.0197605	0.00590531	0.00851276	0.0166661	0.13565	0.228929	0.856774	0.815735	1	0.674277	0.356803	0.457032	0.245151	0.218854	0.433736	0.321954	0.669073	0.676423	0.087662	0.10631	0.0341321	0.0181352	0.0279087	0.00592343	0.0130405	0.00498855
Q91X77-2;Q91X77	Cytochrome P450 2C50	Cyp2c50	128	0.183966	0.0723865	0.243923	0.361322	0.566758	0.645048	0.785966	0.654245	0.727075	0.859945	0.795282	1	0.85209	0.914597	0.741444	0.203214	0.22018	0.122258	0.104373	0.100465	0.0828691	0.0586684	0.0142222	0.00903006	0.119063	0.0305377	0.181515	0.356973	0.52943	0.472762	0.647728	0.513898	0.703839	0.689811	0.937256	1	0.947865	0.524748	0.307607	0.17284	0.125709	0.0887016	0.065698	0.0254487	0.0753948	0.0460146
A0A0R4J2A1;Q9D958;F6UR10	Signal peptidase complex subunit 1	Spcs1	19	0.0371883	0.024236	0.132154	0.213816	0.376017	0.304988	0.405041	0.369915	0.335913	0.554359	0.679483	1	0.712162	0.384302	0.198816	0	0	0	0.00161155	0	0	0	0	0	0.100943	0.0139171	0.171887	0.69469	0.800135	0.598919	0.857994	0.532999	1	0.895599	0.893127	0.865365	0.435907	0.454686	0.044816	0.0159311	0	0	0.00226476	0	0.0039067	0
Q9D8L3;Q62186	Translocon-associated protein subunit delta	Ssr4	313	0.222138	0.0876595	0.494781	0.738767	0.775253	0.732481	0.833444	1	0.923946	0.776225	0.994639	0.724842	0.676946	0.260972	0.181442	0.0305665	0.0359942	0.0328771	0.020734	0.0175381	0.0078441	0.0230832	0.0647175	0.0083788	0.146724	0.0415501	0.338766	0.357012	0.926606	0.660612	0.78442	0.39393	1	0.671111	0.466128	0.648737	0.567727	0.292872	0.0849035	0.0258542	0.0149491	0.065026	0.00751679	0.00556573	0.0130003	0.0264241
P47955;E9Q3T0	60S acidic ribosomal protein P1	Rplp1	119	0.0408578	0.0167022	0.262896	0.438436	1	0.0836452	0.458444	0.211489	0.377702	0.395746	0.328467	0.275185	0.121686	0.13896	0.0613562	0.0190781	0.0128615	0.0201599	0.02038	0.018625	0.0261781	0.0120807	0.00619889	0.00211667	0.0728995	0.00811252	0.0788423	0.864446	0.962134	0.805874	0.70137	0.631187	0.416407	0.55852	1	0.60262	0.387087	0.216356	0.0707878	0	0	0	0.002298	0	0.00149221	0
Q6ZWV7;G3UWD7;F6XS56;F6YXU0	60S ribosomal protein L35	Rpl35;Gm10269	259	0.0768854	0.0581002	0.549146	0.764479	1	0.832719	0.372405	0.256496	0.324717	0.534504	0.860852	0.549779	0.201017	0.172138	0.113216	0.0149802	0.0100006	0.00173832	0.00173803	0.00721992	0.000750681	0	0	0.0023105	0.0324389	0.0175145	0.116019	0.469738	0.513528	0.334455	0.249542	0.226583	0.118919	0.372606	1	0.439806	0.146096	0.0669947	0.0229667	0.00725498	0	0.000912837	0.00288472	0	0.000195823	0.000848008
P24270;A2AL20;Q8BI29-2;Q8BI29	Catalase	Cat	138	0.342667	0.00837411	0.01217	0.015419	0.0165062	0.0146209	0.0183959	0.0551287	0.0283225	0.013968	0.0150175	0.0201529	0.0200219	0.0225601	0.0846499	0.237309	1	0.986867	0.840162	0.890221	0.955558	0.770567	0.374992	0.0732724	0.250681	0.00268446	0.006325	0.012295	0.0160441	0.00913029	0.015337	0.00678996	0.0316441	0.0252861	0.0120138	0.0142608	0.0181707	0.0182974	0.0228353	0.209566	0.697292	0.852624	1	0.337965	0.85776	0.778568
Q64374	Regucalcin	Rgn	82	0.124758	0.00994672	0.00619572	0.00590395	0.00398187	0.00445525	0.00549398	0.00309165	0.00316715	0.00534319	0.00277384	0.0038873	0.00500599	0.00270052	0.00202711	0.000719162	0.0334757	0.453479	0.481402	0.63233	0.756815	0.828983	1	0.0715795	0.0852943	0.000850627	0.000795243	0.00177837	0.000548553	0.00114135	0.00362235	0.000795513	0.00130731	0.00155075	0.000528821	0.000667223	0.00143516	0.00132671	0.000711347	0.00122067	0.0319365	0.450183	0.648678	0.414492	0.723582	0.61704
P50247;A2ALT5	Adenosylhomocysteinase	Ahcy	32	0.130323	0.0038656	0.00273917	0.00241077	0.00339508	0.00345927	0.00436931	0.00925299	0.00474478	0.00264559	0.00162107	0.00278537	0.00128251	0.00958885	0.0459711	0.0754609	0.572383	0.793371	0.813358	1	0.92008	0.845218	0.711169	0.0495372	0.110792	0.00086416	0.00144998	0.00385365	0.0046589	0.00302394	0.00663211	0.00390152	0.00677807	0.00380018	0.00394042	0.00485716	0.00514349	0.0106372	0.0253844	0.0617653	0.394783	0.914687	1	0.433199	0.883362	0.786848
Q9WUM5;A0A0N4SVU4	Succinyl-CoA ligase [ADP/GDP-forming] subunit alpha, mitochondrial	Suclg1	NA	0.186507	0.018958	0.0698214	0.142624	0.287623	0.311576	0.367168	0.345856	0.401681	0.540096	0.550571	0.76192	0.764285	0.738342	0.712498	0.813017	1	0.801983	0.794037	0.720281	0.895409	0.445061	0.258584	0.0783528	0.133734	0.0122005	0.0564498	0.169504	0.293231	0.28485	0.438722	0.327127	0.447639	0.609748	0.777429	0.918275	0.974733	1	0.31697	0.405466	0.371488	0.247239	0.500753	0.251264	0.376298	0.439155
Q8BMS1	Trifunctional enzyme subunit alpha, mitochondrial;Long-chain enoyl-CoA hydratase;Long chain 3-hydroxyacyl-CoA dehydrogenase	Hadha	39	0.0682916	0.0028408	0.0206858	0.0514915	0.101469	0.128763	0.151395	0.137469	0.189804	0.268233	0.278617	0.356206	0.406541	0.599818	1	0.530727	0.258688	0.155144	0.145795	0.144185	0.132846	0.0354757	0.0147565	0.00530325	0.0811527	0.00302173	0.0124541	0.0753364	0.141897	0.118755	0.197052	0.213209	0.28339	0.351342	0.485809	0.646674	0.778704	1	0.974868	0.675076	0.311905	0.167734	0.304705	0.0452721	0.187381	0.0763757
P24549	Retinal dehydrogenase 1	Aldh1a1	32	0.202282	0.00582218	0.00717068	0.00905227	0.00745629	0.01181	0.0164647	0.0158392	0.00498523	0.00634337	0.00609935	0.0141959	0.00753858	0.00588111	0.00633749	0.012303	0.417119	0.776738	0.7982	1	0.909839	0.894933	0.649424	0.0538298	0.174866	0.00159799	0.00163849	0.0131001	0.0171221	0.0150753	0.00786466	0.00484514	0.0072185	0.0131721	0.0121906	0.0100558	0.00972795	0.00826794	0.00405627	0.0177243	0.343819	1	0.967395	0.365812	0.953111	0.889277
Q61335	B-cell receptor-associated protein 31	Bcap31	19	0.0385327	0.0171473	0.0662324	0.120632	0.265546	0.317589	0.386434	0.357473	0.529133	0.725054	0.742111	1	0.96868	0.334247	0.132744	0.00819921	0.00286777	0.00263986	0.00183527	0.00350868	0	0	0	0.000846704	0.0282116	0.00783794	0.0911117	0.233975	0.365747	0.271109	0.499329	0.294753	0.676806	0.761804	0.658114	1	0.524652	0.293098	0.03354	0.011016	0.0036113	0.00339368	0.000712885	0.000440205	0.00100287	0.000167562
Q64442	Sorbitol dehydrogenase	Sord	32	0.122092	0.00296458	0.00274353	0.00350612	0.00222588	0.00281247	0.0029702	0.00419373	0.0008167	0.0016393	0.000517018	0.00256796	0.000973117	0.00195288	0.0010659	0.00451509	0.450904	0.872149	0.826054	0.974283	1	0.886684	0.65087	0.0472491	0.082485	0.00106918	0.00173543	0.0027328	0.00283171	0.00241411	0.00427732	0.00243183	0.00298813	0.00296208	0.0048024	0.00245928	0.00482599	0.00288499	0.00155038	0.00218119	0.268997	0.751654	1	0.163792	0.717204	0.691577
Q9DCW5;P43024	Cytochrome c oxidase subunit 6A, mitochondrial;Cytochrome c oxidase subunit 6A1, mitochondrial	Cox6a1	313	0.493713	0.0937869	0.498989	0.650261	0.937633	0.909389	0.920177	0.993464	1	0.799801	0.833766	0.698611	0.420978	0.46463	0.372995	0.0468856	0.0496548	0.031509	0.0258999	0.00762606	0.00399507	0.00805759	0	0.0012996	0.0945874	0.123239	0.729097	0.866727	0.881322	0.514964	0.994332	0.385224	1	0.792403	0.78261	0.529982	0.336682	0.168663	0.0881258	0.0543095	0.0435669	0.0430868	0.00589628	0.0149874	0	0.00649252
P32020;A2APS4;A2APS5	Non-specific lipid-transfer protein	Scp2	32	0.170895	0.00650508	0.00992716	0.0127275	0.0150182	0.0118393	0.0165006	0.0278621	0.0154176	0.0153265	0.011105	0.0180938	0.0167238	0.0181434	0.0179806	0.0388749	0.461836	0.615157	0.703092	0.904828	0.913599	0.80217	1	0.0388594	0.162829	0.00147439	0.00621251	0.0182487	0.0195981	0.017152	0.0221285	0.0263901	0.022245	0.0244327	0.0271498	0.0382175	0.063636	0.0618457	0.0242572	0.0505434	0.369397	0.689339	0.91947	0.302769	0.970077	0.752598
A0A0R4J135;G3UYY2;G3UWK0;G3UZT2;G3UWX5		Selenbp2	82	0.173887	0.0104369	0.00686591	0.00616241	0.00448815	0.0033366	0.00718009	0.00464223	0.00466644	0.00830943	0.00409857	0.00449681	0.00325931	0.00283246	0.00152068	0.00215794	0.0518538	0.36317	0.350949	0.518036	0.586417	0.524209	1	0.0623769	0.14749	0.000999283	0.00244551	0.00601091	0.00450056	0.00295905	0.00646272	0.00336456	0.00463305	0.00513894	0.00487094	0.00328306	0.00522945	0.00351617	0.00147785	0.00152916	0.0530935	0.419447	0.48076	0.325112	0.598598	0.6047
Q9QXD6;E9Q0T7;F6YS63;P70695	Fructose-1,6-bisphosphatase 1	Fbp1	NA	0.216956	0.00578518	0.00660268	0.00698083	0.00309938	0.00266968	0.00572661	0.0218169	0.00312542	0.0017265	0.00239723	0.0017265	0.00333365	0.00287075	0.00341565	0.0258451	0.711258	0.869066	0.820818	0.968675	1	0.817993	0.568733	0.0587848	0.187766	0.00202741	0.00293623	0.00685579	0.00456246	0.00458441	0.00769697	0.0062935	0.00350897	0.00353674	0.00532571	0.0043403	0.00684474	0.00724697	0.0042749	0.00771802	0.366365	0.777416	1	0.376965	0.701211	0.62611
Q6ZWN5;F7CJS8;D3YWH9;Q9CXW7;D3Z673;D3YUV6	40S ribosomal protein S9	Rps9	454	0.0488962	0.049356	0.339249	0.643357	1	0.507003	0.372265	0.160976	0.209714	0.229653	0.213088	0.280289	0.406041	0.290807	0.135915	0.0335086	0.0195821	0.0127874	0.00606685	0.00298105	0.00238807	0.00343495	0.00271008	0.00324892	0.111613	0.108864	0.265772	1	0.876111	0.9507	0.696108	0.445385	0.264211	0.417257	0.592167	0.545493	0.60592	0.44141	0.0722178	0.0290458	0.0186356	0.0092117	0.00756429	0.00233332	0.00242595	0.000468473
P62274;D3YYL7	40S ribosomal protein S29	Rps29;Gm10126	409	0.347211	0.0283281	0.280772	0.390756	0.584088	0.553172	0.479924	0.504998	0.222087	0.45341	0.521639	0.539925	0.485457	1	0.707072	0.100393	0.0826209	0.0303234	0.030815	0.00583882	0.01133	0	0.012955	0.00663814	0.235154	0.0188812	0.0771996	0.255627	0.695333	0.202797	0.311072	0.22577	0.313406	0.555247	0.680702	0.73191	0.991824	1	0.281447	0.0975554	0.0224876	0.0178898	0.0672459	0.0111883	0	0.0036852
O09111	NADH dehydrogenase [ubiquinone] 1 beta subcomplex subunit 11, mitochondrial	Ndufb11	227	0.259517	0.215664	0.579254	0.817207	1	0.846079	0.872389	0.751996	0.664163	0.62389	0.616334	0.476468	0.143698	0.172121	0.140712	0.0178019	0.00514965	0.0768366	0.00853433	0.00113742	0.00412269	0	0.0206465	0.00693688	0.245117	0.164298	0.646645	0.961502	1	0.838819	0.988765	0.739149	0.905123	0.794783	0.500882	0.59542	0.279704	0.19899	0.0606248	0.0206956	0.00377611	0.00713582	0.00508726	0.00178999	0.000793675	0
P52760	Ribonuclease UK114	Hrsp12	82	0.0319961	0.0114836	0.00501365	0.00322119	0.000964993	0.00102396	0.00173576	0.00155892	0.00238504	0	0	0	0	0	0	0.0010733	0.0269498	0.531484	0.754963	0.921377	1	0.681614	0.573735	0.0206892	0.0189222	0.000237384	0.000981469	0	0	0.000683866	0.00238507	0.000656104	0.000928035	0	0.000459974	0.000463456	0.000468417	0.000344019	0.000322996	0.00646082	0.0236828	0.443724	0.762794	0.199221	1	0.807719
P47738;A0A0G2JEU1;A0A0G2JF60;A0A0G2JFQ0	Aldehyde dehydrogenase, mitochondrial	Aldh2	32	0.284863	0.0122902	0.0107911	0.0108578	0.0117694	0.0122937	0.0138599	0.0288832	0.0135828	0.0136895	0.0184702	0.0206219	0.0240865	0.0182356	0.0222594	0.0185136	0.643853	0.871236	0.889973	1	0.854893	0.957721	0.551358	0.0782259	0.253705	0.00449567	0.00777708	0.0100831	0.0112037	0.00723813	0.0133712	0.0101199	0.00985774	0.0156009	0.020573	0.0258967	0.0323553	0.026622	0.00827229	0.0204365	0.423828	1	0.848938	0.356874	0.864694	0.824992
Q9CQX2	Cytochrome b5 type B	Cyb5b	398	0.266631	0.0533333	0.37066	0.557558	0.870946	0.836278	0.875972	0.812564	0.774715	0.815469	1	0.994386	0.900039	0.669179	0.617118	0.260997	0.602434	0.57126	0.371088	0.569572	0.326239	0.623243	0.180773	0.0101527	0.141496	0.0126767	0.201619	0.588707	0.892518	0.678338	1	0.473928	0.931289	0.896245	0.85666	0.851304	0.799067	0.418809	0.13765	0.116952	0.375403	0.647834	0.289318	0.221894	0.619617	0.475619
Q9CZX8;D3YUT3;D3Z722;D3Z5R8;D3YUG3;S4R223	40S ribosomal protein S19	Rps19	349	0.11708	0.0277283	0.243517	0.193638	0.413811	0.368412	0.29139	0.193498	0.233813	0.291896	0.300275	0.337451	0.498919	1	0.990258	0.199326	0.0869844	0.0389104	0.0336438	0.0180516	0.0198663	0.00414863	0.00300937	0.00540732	0.0987688	0.0250432	0.0949668	0.37866	0.373455	0.50923	0.509277	0.619532	0.409667	0.358282	0.684424	0.536589	0.798767	1	0.173606	0.140254	0.0365971	0.036443	0.0421507	0.00783248	0.0141163	0.0117351
Q91VD9;A0A087WQR0;A0A087WP77;A0A087WQ77;A0A087WSU3;A0A087WR47	NADH-ubiquinone oxidoreductase 75 kDa subunit, mitochondrial	Ndufs1	227	0.170591	0.14608	0.528508	0.700744	1	0.926424	0.943418	0.75849	0.833365	0.796996	0.651441	0.628629	0.370396	0.1668	0.0789555	0.0150061	0.00462454	0.00276282	0.00149525	0.00235378	0.00223234	0.000805764	0.004312	0.00414829	0.170868	0.104657	0.474551	0.844523	1	0.805679	0.942528	0.748784	0.743653	0.789936	0.695598	0.598665	0.367293	0.171653	0.030265	0.00758016	0.00221439	0.00287937	0.00266918	0.00638044	0.00229991	0.00151224
P70694;D3Z3P8;E0CYR9;G3XA14;Q3UXL1	Estradiol 17 beta-dehydrogenase 5	Akr1c6	82	0.297736	0.0459084	0.0194048	0.0121312	0.0101624	0.0110187	0.0127682	0.0254101	0.0143005	0.00815059	0.0089135	0.012085	0.0111346	0.0135877	0.0138001	0.0747029	0.266863	0.454196	0.470999	0.731518	0.741784	0.7396	1	0.0962382	0.225316	0.00566179	0.0118573	0.0134589	0.0163859	0.0111106	0.0187364	0.0110386	0.0174651	0.0147634	0.0157066	0.0162512	0.0200376	0.0189617	0.0109427	0.0625371	0.136632	0.368576	0.654067	0.187706	0.651273	0.589076
Q9DCN2-2;Q9DCN2;F2Z456;A0A0A0MQM3	NADH-cytochrome b5 reductase 3;NADH-cytochrome b5 reductase 3 membrane-bound form;NADH-cytochrome b5 reductase 3 soluble form;NADH-cytochrome b5 reductase	Cyb5r3	NA	0.242566	0.0320196	0.232838	0.336356	0.508739	0.55884	0.712987	0.628748	0.903177	0.995106	1	0.912187	0.923878	0.95254	0.768759	0.352253	0.440617	0.488193	0.396497	0.52171	0.357546	0.533673	0.184251	0.0180231	0.15897	0.0113808	0.171948	0.330752	0.367443	0.469852	0.63667	0.421571	0.93284	0.729358	1	0.781056	0.83684	0.725753	0.41583	0.256452	0.203319	0.35596	0.471561	0.206713	0.384266	0.439089
P54869	Hydroxymethylglutaryl-CoA synthase, mitochondrial	Hmgcs2	138	0.0998757	0.00189317	0.0102398	0.00802084	0.0116643	0.0125559	0.0152566	0.0348322	0.0347256	0.0234074	0.0253079	0.0395388	0.0417219	0.0385309	0.0470872	0.266621	1	0.67755	0.643982	0.74106	0.724957	0.557679	0.54159	0.0394026	0.117824	0.000772179	0.00420919	0.0200547	0.0266626	0.0155015	0.0349027	0.0414798	0.051716	0.0565511	0.0741863	0.0845437	0.12566	0.0934883	0.0380556	0.24628	0.956576	1	0.770119	0.307778	0.987585	0.707466
P14152;B1ATQ3	Malate dehydrogenase, cytoplasmic	Mdh1	32	0.232747	0.0111053	0.00860263	0.0063816	0.0042108	0.00296628	0.00612782	0.00906377	0.0015928	0.0022316	0.00159862	0.00217279	0.0079041	0.0101067	0.00646292	0.00959506	0.297041	0.656599	0.7176	0.79649	1	0.512941	0.544215	0.0863648	0.124882	0.0016852	0.00238022	0.00113311	0.00389503	0.00126913	0.00761429	0.00258074	0.00268904	0.00210899	0.00324868	0.0028801	0.00567769	0.0069844	0.00113847	0.00469404	0.221554	0.626335	0.78951	0.416195	0.722471	0.581961
P61166	Transmembrane protein 258	Tmem258	132	0.122825	0.11157	0.414288	0.529983	0.702099	0.642334	0.796114	0.898287	0.894453	1	0.927291	0.850228	0.673817	0.451565	0.195912	0.00169763	0	0.000469642	0	0	0	0	0	0.00366632	0.0787098	0.0679838	0.309649	0.522881	0.741597	0.554979	0.639733	0.604414	1	0.736357	0.627844	0.531776	0.320197	0.272137	0.0780101	0.000850424	0	0	0	0	0	0
P51410;A0A140T8T4;A0A0G2JES3;D3Z629;D3YZT0;A0A0G2JFQ3;S4R1R7	60S ribosomal protein L9	Rpl9	197	0.134816	0.0549375	0.684178	1	0.915239	0.684976	0.512279	0.40257	0.295401	0.33082	0.545955	0.351485	0.157263	0.0453931	0.0205592	0.00443867	0.00182305	0	0.000930188	0.000318167	0.00029107	0.000674619	0	0.00144753	0.117047	0.0454956	0.288763	0.977089	1	0.63143	0.459865	0.223519	0.319294	0.392076	0.565046	0.39601	0.124165	0.0431037	0.00275225	0.00182591	0.000630058	0.000386406	0.00239966	0.000256314	0	0
Q9CY27;Q52L67;G3UWE1;A0A1D5RLH3;Q3TAN8;A0A1D5RLB4	Very-long-chain enoyl-CoA reductase	Tecr	140	0.0741001	0.0477313	0.213333	0.356435	0.488253	0.598627	0.807819	0.690016	0.834209	0.875535	0.884297	1	0.694371	0.442008	0.258589	0.0336399	0.0085117	0.00285901	0.00227345	0.0067016	0.00453076	0.00129041	0.00270938	0.00167303	0.0683164	0.0254016	0.123651	0.25385	0.500952	0.490248	0.633137	0.378251	0.997763	1	0.83232	0.946498	0.468932	0.306336	0.0628589	0.0493613	0.0121981	0.006485	0.00751863	0.00407517	0.00792701	0.00187776
Q91WS0	CDGSH iron-sulfur domain-containing protein 1	Cisd1	128	0.376814	0.0215382	0.208595	0.286645	0.429339	0.418711	0.489386	0.630933	0.665837	0.676437	0.655768	0.621256	1	0.736456	0.93654	0.257586	0.0862677	0.0582884	0.0657419	0.0383499	0.0726752	0.014935	0.0109601	0.00410572	0.362237	0.0150846	0.23504	0.400281	0.933953	0.470936	0.689326	0.613706	1	0.936546	0.89177	0.938588	0.686595	0.832483	0.965239	0.2259	0.101076	0.0836704	0.0507821	0.013946	0.0187177	0.018873
O88451;A0A1W2P7F4	Retinol dehydrogenase 7	Rdh7	10	0.0411586	0.00162813	0.0264691	0.0496351	0.156278	0.120355	0.219595	0.156473	0.242985	0.43971	0.50022	0.662168	1	0.776457	0.976453	0.426309	0.142071	0.109651	0.0808119	0.0826916	0.0930996	0.0296464	0.0276441	0.0031147	0.10726	0.00171876	0.0125104	0.0539489	0.194861	0.186491	0.227426	0.345819	0.296875	0.32357	0.284794	0.546764	0.93823	1	0.557739	0.387021	0.187867	0.124868	0.0665433	0.0204507	0.127082	0.0552783
Q80X81;F2Z459		Acat3	15	0.0623668	0.00044992	0.00117426	0.00143768	0.0025742	0.00240298	0.00237214	0.0128536	0.0513846	0.0077629	0.00297994	0.000837592	0.00169035	0.00620522	0.367566	1	0.727932	0.554619	0.525186	0.652093	0.604718	0.325823	0.123703	0.0101585	0.129239	0.000424596	0.000183164	0.00154723	0.00266851	0.00112976	0.00144482	0.00175187	0.0555283	0.00106139	0.00426143	0.00185218	0.00824991	0.00547231	0.407614	1	0.523627	0.396958	0.617255	0.14432	0.450417	0.272685
Q8R0Y6;A0A0N4SW56;A0A0N4SVT2;D3Z6B9;Q8K009	Cytosolic 10-formyltetrahydrofolate dehydrogenase	Aldh1l1	61	0.0501085	0.0004357	0.000580941	0.000775775	0.00118559	0.000984501	0.00134994	0.00350207	0.020407	0.075752	0.02681	0.00750344	0.00710505	0.328571	1	0.232434	0.119392	0.100195	0.0818255	0.0785878	0.0441349	0.0124018	0.00667796	0.00253209	0.0833071	0.00053964	0.00117267	0.00155184	0.00210014	0.00112108	0.00273204	0.00509581	0.0276813	0.00161883	0.00385737	0.00621335	0.00840687	0.555357	1	0.348338	0.15399	0.119673	0.122581	0.0427367	0.107391	0.0317094
P55096;A0A0G2JDI9;A0A0G2JGA4	ATP-binding cassette sub-family D member 3	Abcd3	141	0.101494	0.0554221	0.267727	0.516229	0.82483	0.870445	1	0.943522	0.761621	0.715317	0.718529	0.637905	0.536194	0.259058	0.101851	0.017809	0.0182557	0.0113567	0.00478034	0.00702211	0.00314465	0.00222599	0.00361865	0.00756878	0.0894713	0.0565631	0.316307	0.511764	0.794707	0.705623	1	0.589627	0.887219	0.795857	0.572466	0.506419	0.450423	0.236294	0.0365618	0.006759	0.00587689	0.00555134	0.0020762	0.0028388	0.0016271	0.000621585
P14869;S4R1N1;D3YVM5	60S acidic ribosomal protein P0	Rplp0	197	0.0640825	0.0485702	0.389393	0.616989	1	0.759146	0.569428	0.235511	0.312926	0.450505	0.523598	0.450086	0.16053	0.0873017	0.0396652	0.00560893	0.00911424	0.00239122	0.00302349	0.00194879	0.00207098	0.0014011	0.0151315	0.00304592	0.0838607	0.0184703	0.186516	0.770361	0.76001	0.559723	0.379647	0.428765	0.175449	0.474988	1	0.556861	0.279981	0.0926061	0.0243759	0.0128881	0.0119975	0.00546828	0.00273	0.00315471	0.00420385	0.000993767
Q9CR68	Cytochrome b-c1 complex subunit Rieske, mitochondrial;Cytochrome b-c1 complex subunit 11	Uqcrfs1	313	0.349834	0.175584	0.551359	0.925006	1	0.949378	0.937744	0.955931	0.810912	0.883698	0.863265	0.61748	0.563471	0.249253	0.230094	0.100861	0.0942788	0.0224067	0.0433952	0.033192	0.00869965	0.0127148	0.00923607	0.0160739	0.280766	0.140282	0.666373	1	0.912285	0.809596	0.862565	0.631411	0.892793	0.68963	0.509703	0.460628	0.383477	0.0842212	0.0554647	0.0509165	0.0316609	0.0107616	0.0280658	0	0.0108384	0.018057
Q9D0F3;D3Z5B9	Protein ERGIC-53	Lman1	140	0.0747207	0.027278	0.176146	0.408273	0.807051	0.885434	1	0.654746	0.892773	0.979842	0.83212	0.679157	0.611495	0.603768	0.423698	0.100566	0.0352143	0.0221401	0.0128999	0.00779735	0.00436877	0.000653877	0.000581094	0.00171558	0.0462096	0.0149591	0.114366	0.394135	0.767735	0.581779	0.878104	0.53214	0.750137	1	0.75406	0.676785	0.50858	0.357645	0.172134	0.0634158	0.0281093	0.0324684	0.0091341	0.010297	0.0115889	0.00990335
Q99JY0;D3YXU1	Trifunctional enzyme subunit beta, mitochondrial;3-ketoacyl-CoA thiolase	Hadhb	39	0.0611965	0.00298381	0.0175008	0.0417011	0.069711	0.0782688	0.100493	0.093408	0.161392	0.188992	0.1824	0.296691	0.339257	0.592478	1	0.424088	0.197942	0.129428	0.105098	0.143739	0.100959	0.032163	0.01789	0.00481856	0.102111	0.00355598	0.0139716	0.0786222	0.12887	0.110301	0.177665	0.134497	0.269051	0.311034	0.478439	0.577098	0.655111	1	0.827494	0.61837	0.290368	0.194418	0.254501	0.0628328	0.167694	0.0795834
O35488;A2ANX6	Very long-chain acyl-CoA synthetase	Slc27a2	128	0.165607	0.0427859	0.23958	0.441359	0.60812	0.673129	0.759286	0.736641	0.873342	0.960396	0.923586	0.992352	1	0.886643	0.776577	0.225817	0.163762	0.125837	0.129814	0.0891797	0.0442224	0.0205254	0.0168623	0.0138882	0.0753752	0.0237462	0.119703	0.317097	0.422882	0.431108	0.487904	0.405216	0.590263	0.667498	0.801995	0.871329	1	0.866249	0.274821	0.104859	0.0754754	0.0421996	0.0299594	0.0145905	0.0312366	0.0135411
P08249;A0A0G2JF23;A0A0G2JGY4	Malate dehydrogenase, mitochondrial	Mdh2	138	0.101849	0.00377764	0.00355292	0.00486309	0.00706283	0.00841654	0.0113827	0.018675	0.0195817	0.0128314	0.0137859	0.0248934	0.0250511	0.0325293	0.0343267	0.334164	0.893409	0.736999	0.784739	0.870238	1	0.685567	0.624601	0.0265188	0.11014	0.00102963	0.00129272	0.00494804	0.00937758	0.00906723	0.0123718	0.0116485	0.0196044	0.0177548	0.0268262	0.0254892	0.0213571	0.0357816	0.014385	0.259309	0.640677	0.559541	1	0.291001	0.700391	0.584722
A0A0R4IZY2;Q8CIM7	Cytochrome P450 2D26	Cyp2d26	39	0.0487579	0.00348225	0.0223556	0.0530697	0.121297	0.130393	0.162172	0.153971	0.206801	0.292199	0.266349	0.405054	0.424202	0.686003	1	0.28707	0.217042	0.138763	0.143395	0.142762	0.133513	0.0423433	0.0150021	0.00217914	0.0705605	0.00310583	0.024342	0.101435	0.164431	0.168807	0.284221	0.298191	0.337819	0.489229	0.647357	0.945783	0.802457	1	0.805486	0.496438	0.207134	0.167078	0.25016	0.0417865	0.159568	0.0735145
P08228	Superoxide dismutase [Cu-Zn]	Sod1	58	0.401754	0.03357	0.00814184	0.00937852	0.00360642	0.00470242	0.00379692	0.00288497	0.000283979	0	0.000378401	0.00118765	0.00292734	0.0048767	0.00037049	0.000691874	0.0542039	0.408838	0.443793	0.604171	0.522807	0.786412	1	0.0740401	0.0493602	0.000261271	0.000270591	0	0.000698861	0.000563616	0.00114629	0.00156724	0	0	0.000176336	0	0.00121898	0.00159789	0.000624602	0.000765684	0.0309161	0.384768	0.422366	0.187598	0.457838	0.534776
P17182;Q6PHC1;B0QZL1;B1ARR7;B1ARR6;P21550;A0A0N4SUX5;P17183;J3QPZ9;D3Z6E4;D3Z2S4;A0A0N4SUI6;D3YVD3;Q5SX59;A0A0N4SUW8;Q5SX61;Q5SX60	Alpha-enolase	Eno1	32	0.0960552	0.00346709	0.0043522	0.00448461	0.00427142	0.00386853	0.0063678	0.00355806	0.00345236	0.00501246	0.00478002	0.00319936	0.00235278	0.00589595	0.0096897	0.00571126	0.135741	0.5945	0.671631	1	0.936531	0.925783	0.888018	0.0457331	0.0828483	0.000779658	0.000608704	0.0024737	0.00172362	0.00148579	0.0027179	0.00820541	0.00222298	0.0049671	0.00483789	0.00632101	0.00260143	0.0850932	0.00690484	0.00375337	0.111248	0.592938	0.862386	0.254808	0.706932	0.872907
P99029-2;P99029;H3BJQ7;G3UZJ4	Peroxiredoxin-5, mitochondrial	Prdx5	82	0.0160828	0.0019384	0.000132295	2.44161e-05	0.000195447	0.000776665	0.000715944	0.000511169	0.000141279	0.00317411	0.0011906	0	0	0.000188565	0	0.00237155	0.022839	0.384369	0.559278	0.714474	1	0.74772	0.716823	0.00761306	0.0108069	5.05093e-05	0.000164097	0.00177519	0	0.00362824	0.000830243	0.00043784	0.000227028	7.50713e-05	0.000284728	0.000168551	0	0.00072412	0.000529811	0.00314116	0.0248857	0.358776	0.852967	0.311919	0.800377	0.706543
Q99LC3;A0A087WR38	NADH dehydrogenase [ubiquinone] 1 alpha subcomplex subunit 10, mitochondrial	Ndufa10	40	0.113754	0.0673448	0.370223	0.638724	0.895827	0.895215	1	0.728304	0.87764	0.795356	0.607222	0.595612	0.337177	0.22366	0.101427	0.0154954	0.0118491	0.00831012	0.00471866	0.00705563	0.0110164	0.0290256	0.0678135	0.01503	0.11983	0.0279713	0.226427	0.751556	0.980945	0.782359	0.976168	0.747786	0.794805	1	0.740375	0.587983	0.426399	0.183126	0.0449482	0.0109259	0.0114121	0.0111428	0.00398564	0.00670066	0.0091691	0.0176137
Q99LC5	Electron transfer flavoprotein subunit alpha, mitochondrial	Etfa	344	0.116704	0.00512909	0.015439	0.0374905	0.0662096	0.0744089	0.0926163	0.0821118	0.102513	0.157705	0.187916	0.281823	0.326792	0.384812	0.378452	0.126007	0.633511	0.809202	0.598	1	0.790051	0.730258	0.945125	0.0716805	0.129564	0.00201349	0.0092075	0.0461551	0.0587486	0.0519042	0.076254	0.084252	0.0801541	0.124964	0.197643	0.212785	0.35215	0.25114	0.125156	0.0847059	0.331244	0.791192	0.594524	0.212972	0.659073	0.652389
E9QN08;Q80T06;P57776;A0A0R4J1E2;P57776-3;D3YUQ9	Elongation factor 1-delta	Eef1d	3	0.0237202	0.000792633	0.00214028	0.00603764	0.0104595	0.0113375	0.0149906	0.0266106	0.0559785	0.0500823	0.121028	0.113706	0.611372	1	0.490675	0.0953509	0.030118	0.0112928	0.00599651	0.001027	0.00093831	8.79535e-05	0.00177738	0.000517175	0.0189254	0.000227047	0.000930954	0.00108644	0.00178306	0.00159312	0.00359124	0.0112356	0.0450117	0.0546729	0.0601337	0.0940753	0.532304	1	0.256742	0.0700714	0.019257	0.00656587	0.00888384	0.00154796	0.00386613	0.000831408
P15105;D3YVK1;D3Z121	Glutamine synthetase	Glul	70	0.219687	0.00528113	0.0140857	0.0294627	0.0306121	0.0536129	0.0500384	0.0719289	0.23827	0.131298	0.103993	0.0787096	0.141737	0.305933	0.60701	1	0.480932	0.258722	0.252736	0.259027	0.197771	0.0596805	0.0673499	0.021086	0.22476	0.00652176	0.0143361	0.0239044	0.0521038	0.0279524	0.0461361	0.0373809	0.139436	0.0975864	0.0990938	0.121292	0.127919	0.295135	0.512583	1	0.460811	0.234485	0.328671	0.0904939	0.223885	0.123979
Q8R084		Ugt2b1	48	0.053122	0.00965543	0.0757833	0.17136	0.318588	0.350528	0.401551	0.253945	0.403506	0.405125	0.367229	0.548056	0.495639	0.764509	1	0.240773	0.109582	0.0780378	0.0894943	0.096062	0.0701326	0.0206979	0.0148292	0.00193207	0.0577469	0.0106336	0.0701617	0.287756	0.411731	0.376805	0.515816	0.613584	0.589755	0.8922	0.93743	0.820143	0.922271	1	0.453147	0.201883	0.140284	0.123009	0.142298	0.0472616	0.083176	0.0393872
Q06185;Q8BTB6	ATP synthase subunit e, mitochondrial	Atp5i	248	0.15564	0.0149848	0.0804003	0.128271	0.151226	0.176191	0.254041	0.382249	0.411105	0.480343	0.431902	0.711732	1	0.657563	0.831741	0.331979	0.186659	0.109308	0.054314	0.0214979	0.0187859	0.00462089	0.0157214	0.0100521	0.119273	0.0074192	0.0398859	0.0967566	0.172339	0.247393	0.340167	0.2942	0.720012	0.446943	0.555902	0.448851	1	0.538036	0.238775	0.140379	0.0768032	0.0394833	0.0511358	0.00780401	0.0220763	0.00227215
Q9CRB9;D3Z0L4;Q9D9P1;S4R238;F6QFL0	MICOS complex subunit Mic19	Chchd3	136	0.201434	0.077929	0.582137	0.747133	0.968592	1	0.869899	0.754598	0.601198	0.46371	0.340428	0.200447	0.150377	0.0824982	0.0502712	0.0148089	0.0216412	0.00123386	0.00120929	0.00333273	0.000420033	0.00243424	0.0102002	0.0127394	0.190702	0.0377357	0.396642	0.80136	1	0.676901	0.809057	0.348911	0.695428	0.379595	0.282359	0.237245	0.0723099	0.071814	0.0248782	0.00364787	0.00171239	0.00500594	0.00218752	0.000948584	0.00702023	0.00373345
Q9DCF9-2;Q9DCF9	Translocon-associated protein subunit gamma	Ssr3	NA	0.273305	0.240718	0.577477	0.726955	0.724585	0.771705	0.839218	1	0.927009	0.79509	0.821738	0.654858	0.659092	0.353148	0.19389	0.0446296	0.0362021	0.00746883	0.00478887	0.00726023	0.00521773	0	0.00783126	0.00650818	0.128634	0.179533	0.493877	0.605106	0.748934	0.681806	0.928458	0.438974	1	0.645557	0.718882	0.685944	0.360279	0.234513	0.0731021	0.0243172	0.0186528	0.00755619	0.00193512	0.0105442	0	0.0186386
P97872;Q14DT3;B2RWH8;Q8C116	Dimethylaniline monooxygenase [N-oxide-forming] 5	Fmo5	48	0.134743	0.0212229	0.135367	0.23927	0.395681	0.460779	0.587993	0.560851	0.609241	0.797705	0.887206	0.994177	0.978821	1	0.970432	0.323301	0.258726	0.127783	0.147759	0.0932407	0.0698534	0.0278121	0.0118586	0.00763909	0.101431	0.0089683	0.100644	0.35949	0.40705	0.407523	0.56896	0.424674	0.724582	0.705011	0.802762	0.902696	0.977719	1	0.494989	0.228028	0.163814	0.101223	0.0800132	0.0465106	0.0730712	0.0300434
Q8VC30	Bifunctional ATP-dependent dihydroxyacetone kinase/FAD-AMP lyase (cyclizing);ATP-dependent dihydroxyacetone kinase;FAD-AMP lyase (cyclizing)	Dak	344	0.165301	0.00533396	0.025644	0.0521421	0.0898533	0.140695	0.148766	0.138153	0.175181	0.220177	0.220657	0.370054	0.336936	0.459991	0.523922	0.263984	0.753612	0.788259	0.894171	0.886892	1	0.68029	0.440209	0.0292482	0.178837	0.00295317	0.0140579	0.0863945	0.116058	0.108961	0.17232	0.241789	0.201228	0.326203	0.419387	0.528014	0.645578	0.572525	0.359521	0.224178	0.531354	0.728946	1	0.313427	0.497421	0.682354
Q9CQH3;D3Z568;D3YX99;F6Y6V5;D3Z6W9	NADH dehydrogenase [ubiquinone] 1 beta subcomplex subunit 5, mitochondrial	Ndufb5	163	0.223568	0.122525	0.671095	0.78607	0.946727	1	0.973556	0.934084	0.867396	0.734406	0.698086	0.452051	0.299913	0.11953	0.101657	0.0134184	0.00300891	0.00160447	0.00129776	0	0	0	0.00335242	0.00515844	0.096378	0.0599566	0.351159	0.684147	0.92827	0.565213	1	0.337252	0.91619	0.634426	0.471251	0.33581	0.18605	0.108901	0.010348	0.00356458	0.000440167	0.000339181	0	0	0.00102581	0.000173334
P63038;P63038-2;D3Z2F2;D3Z7J9	60 kDa heat shock protein, mitochondrial	Hspd1	138	0.175243	0.00422045	0.00888836	0.0155678	0.0263424	0.030481	0.034991	0.0575097	0.0506634	0.0529726	0.0631315	0.0956631	0.0895198	0.108048	0.135957	0.32711	1	0.891297	0.968418	0.792106	0.928574	0.586904	0.304122	0.0488944	0.188507	0.00260308	0.0083097	0.0271534	0.0358237	0.0351943	0.0483591	0.0494017	0.0677984	0.0809254	0.124563	0.176687	0.252832	0.210996	0.125914	0.308376	0.835075	1	0.973071	0.271588	0.953191	0.873727
Q8VCH0	3-ketoacyl-CoA thiolase B, peroxisomal	Acaa1b	138	0.22161	0.00848153	0.0121723	0.018871	0.0263637	0.0365337	0.0464264	0.0543615	0.0502331	0.061177	0.0556257	0.0604032	0.0527596	0.0517667	0.0579732	0.161623	0.891567	0.922418	1	0.868433	0.751136	0.829139	0.649435	0.0966153	0.126764	0.00336962	0.0109058	0.0234362	0.0483683	0.0493754	0.061702	0.0463441	0.0617887	0.0850678	0.134071	0.115062	0.152198	0.123973	0.1018	0.125729	0.611335	0.77371	1	0.468973	0.898328	0.745207
P62843;D3YTQ9;F7ANJ3	40S ribosomal protein S15	Rps15	409	0.0391026	0.0375232	0.185365	0.368836	0.805976	0.668636	0.495826	0.166763	0.222137	0.315448	0.246997	0.456694	0.378357	1	0.571087	0.0731325	0.0319939	0.0175347	0.00638878	0.000479714	0	0	0.00193057	0.00100122	0.0397784	0.0700753	0.372178	0.744923	0.997309	0.513939	0.427217	0.43447	0.175792	0.40325	1	0.671782	0.550204	0.726843	0.0949418	0.0297082	0.00817727	0.0223878	0.0154436	0.00502922	0.00898793	0.00861876
P38647	Stress-70 protein, mitochondrial	Hspa9	39	0.086498	0.00677019	0.0339849	0.0566581	0.0907169	0.0965585	0.118137	0.112699	0.174537	0.343446	0.335792	0.438396	0.461379	0.74341	1	0.456682	0.33717	0.24306	0.210144	0.197958	0.223654	0.120025	0.0551452	0.0177089	0.169278	0.0134078	0.0496487	0.0917133	0.17442	0.120458	0.177465	0.171552	0.243184	0.492173	0.690185	0.645224	0.812757	1	0.660563	0.620344	0.481747	0.41062	0.505427	0.14469	0.360089	0.255533
Q80XN0;D3Z2Y8	D-beta-hydroxybutyrate dehydrogenase, mitochondrial	Bdh1	281	0.0702325	0.00840469	0.059046	0.151451	0.282851	0.35206	0.407324	0.326739	0.477187	0.569212	0.504485	0.787631	0.663454	1	0.84972	0.186527	0.272294	0.301572	0.374644	0.503746	0.568016	0.386006	0.443452	0.0713617	0.0491114	0.00416712	0.0163225	0.113543	0.22809	0.212632	0.300163	0.376151	0.322242	0.529238	0.740114	0.825591	1	0.977992	0.306789	0.112968	0.119105	0.152074	0.249166	0.0409968	0.285136	0.204574
P00186;P00184	Cytochrome P450 1A2	Cyp1a2	48	0.074844	0.0178081	0.12924	0.265686	0.468936	0.558938	0.665535	0.577625	0.730165	0.900192	0.800658	1	0.816773	0.859357	0.729342	0.191182	0.104701	0.0639306	0.0598025	0.0575293	0.0327745	0.0183206	0.00725125	0.00507612	0.0571421	0.00841481	0.069018	0.261379	0.492423	0.404321	0.584468	0.421956	0.556539	0.844929	0.940373	1	0.918843	0.717935	0.277699	0.132185	0.0686162	0.0522608	0.038547	0.0160731	0.0353722	0.0201776
P09411;S4R2M7;P09041	Phosphoglycerate kinase 1;Phosphoglycerate kinase	Pgk1	138	0.178417	0.00405064	0.00330331	0.00388154	0.00428317	0.00364879	0.00440669	0.0229374	0.0229638	0.00946515	0.00213176	0.00489684	0.00316922	0.0125644	0.241	0.453837	0.824045	0.75354	0.713663	1	0.808764	0.59487	0.32465	0.0414885	0.174054	0.00145977	0.0019282	0.00409597	0.0056846	0.00396163	0.0050066	0.00231981	0.0226151	0.0102972	0.0040156	0.00413517	0.00711722	0.0113662	0.119747	0.411173	0.848681	0.827408	1	0.343629	0.843087	0.73861
O55125;Q5SVG6	Protein NipSnap homolog 1	Nipsnap1	281	0.0709058	0.00760567	0.0424505	0.0721864	0.177198	0.209629	0.281772	0.237459	0.346272	0.524585	0.578119	0.896669	0.957646	1	0.697393	0.360875	0.207589	0.182009	0.21717	0.296503	0.240605	0.144547	0.0582939	0.0221493	0.0369596	0.0058169	0.0258289	0.0836391	0.122462	0.155275	0.179338	0.262641	0.243744	0.358123	0.549068	0.643385	0.698647	1	0.381927	0.267815	0.166349	0.110214	0.121729	0.0504591	0.129322	0.105372
Q6GT24;O08709;D3Z0Y2;Q8BG37;A0A0A6YXQ7	Peroxiredoxin-6	Prdx6	32	0.025548	0.0043112	0.00252866	0.00329231	0.00215353	0.00214189	0.00372276	0.00194197	0.000559314	0.00038173	0.000780104	0.000949303	0.000237704	0.000447892	0.00229079	0.00134943	0.101333	0.531431	0.592172	0.842216	1	0.750116	0.791965	0.0160223	0.0352624	0.00070327	0.000953687	0.00127617	0.00229294	0.00106137	0.00367042	0.000553266	0.0151401	0.00212623	0.00219896	0.00185839	0.00024318	0.00323349	0.00210937	0.00301292	0.0928112	0.542164	0.973747	0.750115	0.873921	0.786791
Q60932-2;Q60932;F2Z471	Voltage-dependent anion-selective channel protein 1	Vdac1	163	0.208202	0.0859105	0.497572	0.790738	1	0.890097	0.960073	0.803724	0.797259	0.689659	0.53453	0.398213	0.326545	0.122275	0.0612247	0.0114098	0.0210288	0.0276613	0.0175306	0.00300075	0.00536334	0.00228989	0.00573181	0.00688827	0.215708	0.0519666	0.403979	0.849434	1	0.804511	0.941668	0.534513	0.757308	0.623219	0.276458	0.28357	0.222079	0.121775	0.0333216	0.00808257	0.0173003	0.0139035	0.00388345	0.00413235	0.00279064	0.00272984
P09103;E9Q8G8	Protein disulfide-isomerase	P4hb	32	0.282482	0.00657442	0.00650918	0.00844874	0.00772623	0.00670539	0.0120009	0.0173726	0.00844122	0.00853678	0.00600034	0.0071422	0.00595717	0.0108445	0.0137523	0.0351774	0.568189	0.865829	0.883219	1	0.966482	0.829449	0.584487	0.0645582	0.248689	0.00105353	0.00229865	0.00491839	0.00431962	0.00389953	0.0105988	0.00464569	0.008122	0.00712117	0.00847548	0.00502273	0.0049379	0.0108843	0.00606367	0.0273383	0.311878	0.870733	1	0.269372	0.874505	0.884663
Q9CQJ8	NADH dehydrogenase [ubiquinone] 1 beta subcomplex subunit 9	Ndufb9	227	0.225622	0.14045	0.623755	0.760293	0.990346	1	0.903525	0.87093	0.872141	0.757266	0.784782	0.519645	0.379777	0.136457	0.0643232	0.0153707	0.00957885	0.00403391	0.00418595	0.00247891	0.00522605	0.00627826	0.0119641	0.00966429	0.137337	0.0723769	0.51324	0.778582	0.907819	1	0.899438	0.519311	0.935952	0.690676	0.707551	0.43075	0.324431	0.149571	0.0208309	0.0146188	0.00625802	0.00200208	0.00639911	0	0.00499957	0.00195693
O88844;A0A087WPT4;A0A087WRS9;D3YVY3;A0A087WRM4	Isocitrate dehydrogenase [NADP] cytoplasmic	Idh1	35	0.20883	0.00582146	0.0153257	0.0298315	0.0528227	0.0619611	0.0688081	0.109326	0.168189	0.175906	0.20224	0.173714	0.204151	0.286777	0.649529	0.903997	1	0.706648	0.48243	0.764793	0.773759	0.541933	0.493781	0.0570855	0.204063	0.00440225	0.0113321	0.0264374	0.0506941	0.032048	0.069772	0.057388	0.134956	0.108688	0.137093	0.174382	0.228829	0.265815	0.475083	0.813287	0.757256	0.662694	0.826411	0.204187	0.900222	0.723885
O70251;A0A087WS46;G3UX43;M0QWK5;M0QWH8;G3UZ47	Elongation factor 1-beta	Eef1b;Eef1b2	3	0.0459363	0.000625494	0.00350197	0.00828058	0.00777191	0.010814	0.0139502	0.0251789	0.051526	0.0690651	0.117245	0.114864	0.535607	1	0.682746	0.12707	0.0531829	0.0200337	0.019236	0.00934207	0.0131967	0.00158596	0.000431091	0.000633276	0.0498256	0.000439565	0.000483688	0.00326275	0.00468078	0.00423845	0.00697496	0.0130765	0.0594141	0.0652571	0.0654746	0.102081	0.804479	1	0.276538	0.120478	0.0434061	0.01952	0.0316641	0.0035152	0.0119656	0.0049222
Q9D8N0	Elongation factor 1-gamma	Eef1g	3	0.03526	0.000677947	0.00183147	0.00385804	0.00604088	0.00834045	0.011264	0.0137717	0.0434229	0.0758494	0.08704	0.155093	0.604503	1	0.468902	0.0783108	0.044655	0.0190375	0.0185717	0.0110611	0.00910572	0.00353199	0.00118409	0.00219927	0.0356209	0.000274364	0.000467092	0.00192341	0.00322978	0.00257332	0.00378436	0.00854892	0.0285069	0.0454981	0.0267617	0.0567827	0.518446	1	0.239331	0.076033	0.0324319	0.0256985	0.0257809	0.0067505	0.0135542	0.00456872
P62897;CON__P62894;P00015	Cytochrome c, somatic	Cycs	138	0.0465929	0.00105423	0.000764654	0.00109164	0.00106862	0.00126645	0.00214093	0.00413356	0.000893254	0	0.00115408	0.00206288	0.0014762	0.00117467	0.00407613	0.138702	0.702496	0.639316	0.814365	0.767076	1	0.590906	0.464848	0.0652605	0.0315542	0.000343455	0.000873341	0.00511399	0.00595508	0.00273312	0.00185788	0.00253543	0.00392436	0.00443436	0.00690967	0.00083087	0.00147233	0.00104483	0.0126432	0.12058	0.460848	0.63854	1	0.195889	0.718335	0.521468
Q9JLJ4;A0A0R4J1P7	Elongation of very long chain fatty acids protein 2	Elovl2	NA	0.0837917	0.038075	0.235048	0.394444	0.571522	0.765999	0.805805	0.98956	1	0.679624	0.975075	0.935665	0.64624	0.28651	0.15262	0.00471765	0.00392689	0.00275615	0.00252524	0.00315906	0.0019078	0.00228985	0.00226897	0.00198619	0.0807219	0.029587	0.188555	0.447245	0.807826	0.514391	0.748602	0.47526	0.690081	0.993483	0.967417	1	0.329085	0.140204	0.019747	0	0	0.00679668	0	0	0	0.00789586
P05202	Aspartate aminotransferase, mitochondrial	Got2	32	0.224337	0.00916405	0.0128785	0.0204127	0.0238927	0.0245818	0.0321619	0.0396374	0.0352248	0.0288186	0.0373016	0.023762	0.0346973	0.0159098	0.0163311	0.00756535	0.185398	0.684417	0.721842	0.970773	0.800993	1	0.907471	0.0843147	0.158287	0.00351789	0.0101581	0.0215022	0.0168075	0.0169677	0.0257454	0.0162351	0.0425477	0.0238708	0.0385071	0.0329898	0.0512545	0.0263957	0.00771207	0.00868119	0.103987	0.705746	0.766516	0.185597	0.824887	0.75422
Q9DC70	NADH dehydrogenase [ubiquinone] iron-sulfur protein 7, mitochondrial	Ndufs7	NA	0.152749	0.123724	0.621872	0.835391	0.820778	0.875325	1	0.972676	0.85721	0.797258	0.70758	0.478915	0.31866	0.174581	0.103823	0.023405	0.0110019	0.00679155	0.00526123	0.000709348	0.00658204	0	0.00674451	0.00433376	0.291254	0.069261	0.401668	0.850344	0.956203	0.771444	1	0.773845	0.901181	0.791429	0.641967	0.49854	0.382819	0.165361	0.0510965	0.0519563	0.00837205	0.00758987	0.00164057	0.00526084	0.00129072	0.00199961
Q9QXX4	Calcium-binding mitochondrial carrier protein Aralar2	Slc25a13	NA	0.190989	0.157623	0.467744	0.587959	0.931142	0.877178	1	0.756133	0.777624	0.821949	0.647098	0.716272	0.507289	0.508553	0.420179	0.0821001	0.0638328	0.0523683	0.0339134	0.0342938	0.0160384	0.0169423	0.0130783	0.00928732	0.153656	0.0865527	0.435368	0.769505	0.91415	0.744757	0.825433	0.875035	0.73032	0.882795	1	0.828964	0.715359	0.626258	0.214985	0.0458054	0.0309613	0.0242607	0.0228758	0.00358956	0.0194141	0.00835046
P11499;E9Q3D6;E9Q0C3;E9PX27;D3Z1R1	Heat shock protein HSP 90-beta	Hsp90ab1	61	0.0545992	0.000583782	0.00240324	0.00491291	0.009255	0.0091528	0.0130585	0.0165588	0.0451482	0.0809494	0.0390101	0.0308176	0.0439378	0.115424	1	0.327832	0.163206	0.117442	0.098581	0.112408	0.0899062	0.0236447	0.0120432	0.006354	0.119515	0.00136536	0.00884453	0.0285532	0.0329332	0.0733345	0.0477506	0.0430996	0.159603	0.149721	0.18089	0.294332	0.301834	0.474954	1	0.727232	0.373312	0.318696	0.35813	0.117814	0.296258	0.171588
P63325;Q3UW83	40S ribosomal protein S10	Rps10	409	0.114123	0.0329043	0.319445	0.419445	0.891773	0.575693	0.547211	0.328825	0.304992	0.432128	0.50589	0.570988	1	0.896759	0.40589	0.0500218	0.0584917	0.0382798	0.00972484	0.014746	0.00535774	0.00479682	0.00898816	0.00122396	0.171328	0.022206	0.126003	0.620174	1	0.756196	0.610345	0.483075	0.319746	0.56151	0.796759	0.760049	0.964422	0.819732	0.0944197	0.00709175	0.0229524	0.0186695	0.00628813	0.00347024	0.0028233	0
Q9CW42;D3YZZ3;A0A087WPC2	Mitochondrial amidoxime-reducing component 1	March1	128	0.10087	0.0248932	0.17526	0.328192	0.61443	0.662229	0.828192	0.608553	0.756884	0.840077	0.794259	1	0.976003	0.839784	0.635115	0.260612	0.102244	0.0500877	0.0725679	0.0465418	0.0234888	0.0200727	0.0137141	0.0143934	0.0717886	0.018365	0.0988342	0.447975	0.644198	0.651026	0.662648	0.448883	0.559651	0.665553	0.918831	1	0.797095	0.799927	0.252471	0.065444	0.0327885	0.017667	0.0299695	0.00489995	0.0269867	0.0138028
B1AU25;Q9Z0X1	Apoptosis-inducing factor 1, mitochondrial	Aifm1	48	0.218935	0.0649859	0.238442	0.38461	0.522484	0.550593	0.63413	0.624083	0.698363	0.665738	0.707996	0.768278	0.932869	0.939981	1	0.341422	0.218611	0.128824	0.111951	0.0969332	0.0677291	0.0434055	0.045095	0.0220444	0.126438	0.0301759	0.158101	0.337549	0.432899	0.34469	0.488109	0.382723	0.489273	0.579936	0.669655	0.842645	0.885586	1	0.483044	0.266714	0.155093	0.105147	0.114833	0.0541588	0.106572	0.049418
Q99JR1	Sideroflexin-1	Sfxn1	140	0.127815	0.0981621	0.364939	0.480044	0.794724	0.801125	0.870205	0.756503	0.82787	0.869565	0.801125	1	0.665204	0.73081	0.610753	0.125442	0.03276	0.024036	0.020326	0.00851918	0.0174777	0.0076487	0.00634527	0.00583185	0.0760771	0.0550579	0.248057	0.4813	0.667217	0.554287	0.66056	0.673198	0.701505	0.811025	1	0.828967	0.728242	0.43884	0.151521	0.0762367	0.0201667	0.0139427	0.0117368	0.00725779	0.00806912	0.00388721
A0A0R3P9C8;Q9DC69	NADH dehydrogenase [ubiquinone] 1 alpha subcomplex subunit 9, mitochondrial	Ndufa9	40	0.159319	0.111858	0.470165	0.772814	1	0.862807	0.988977	0.786187	0.812064	0.865192	0.735227	0.75384	0.477285	0.198215	0.0805775	0.0304745	0.00773899	0.00280119	0.00127843	0.000188258	0.00433843	0.000962268	0.00799523	0.00821822	0.239257	0.0561586	0.301026	0.796178	0.96832	1	0.866994	0.693257	0.895875	0.806369	0.693648	0.644483	0.44193	0.167756	0.0337837	0.019452	0.00216452	0.0150213	0.00252779	0.00623645	0.000187562	0.0186511
Q61694;A0A087WPY5	3 beta-hydroxysteroid dehydrogenase type 5	Hsd3b5	281	0.0428539	0.0155279	0.061177	0.129549	0.258577	0.282915	0.344956	0.287712	0.403969	0.53679	0.54184	0.860206	0.744851	1	0.821787	0.35232	0.140651	0.0761764	0.0807091	0.0768248	0.0624609	0.0207997	0.0198276	0.00368743	0.0447488	0.0116213	0.046514	0.129202	0.223399	0.227223	0.317986	0.383839	0.351583	0.559879	0.748623	1	0.767074	0.776839	0.465658	0.170991	0.0558972	0.0425667	0.0547262	0.00682359	0.0367506	0.0168996
O88587-2;O88587;D3Z227	Catechol O-methyltransferase	Comt	432	0.212857	0.0576315	0.201746	0.373126	0.500883	0.504039	0.633151	0.644089	0.759697	0.783593	0.783677	1	0.920446	0.668574	0.525368	0.117459	0.137993	0.141851	0.126008	0.298839	0.221094	0.278873	0.431258	0.0496676	0.234897	0.0520153	0.21368	0.401149	0.526782	0.492077	0.700273	0.438016	0.972987	1	0.799071	0.856961	0.854018	0.699032	0.251271	0.106984	0.112	0.0864476	0.137733	0.0102006	0.149186	0.127108
P62245;F8WJ41;D3Z712;D3YVB4	40S ribosomal protein S15a	Rps15a	454	0.0271906	0.0333267	0.22424	0.551105	1	0.699162	0.506462	0.157646	0.206454	0.231098	0.186661	0.219379	0.214833	0.350322	0.124458	0.0239991	0.0155124	0.00683807	0.00862021	0.00273724	0.00229872	0.000740564	0.00159721	0.00232026	0.0396495	0.0435312	0.169641	0.826307	1	0.733065	0.481578	0.525343	0.173459	0.424917	0.673957	0.453445	0.700379	0.734854	0.101576	0.0389836	0.00871335	0.00260008	0.0122049	0.000876599	0.0055224	0.0162635
Q9ERS2	NADH dehydrogenase [ubiquinone] 1 alpha subcomplex subunit 13	Ndufa13	NA	0.0479256	0.02591	0.427792	0.417163	0.977494	1	0.876781	0.481095	0.927995	0.81394	0.595025	0.59568	0.224217	0.209152	0.122434	0.0357875	0.0149808	0.00494124	0.00365232	0.00399645	0.00449737	0.00280125	0.00965088	0.000389639	0.0431639	0.0274351	0.104862	0.541944	0.725188	0.817481	1	0.690478	0.545602	0.73217	0.977241	0.552723	0.308796	0.239966	0.0326641	0.00670651	0.007043	0.00257048	0.0032921	0.000477911	0.00414912	0.000694694
Q791V5;A2AFW6;Q9D050;D6RCZ1	Mitochondrial carrier homolog 2	Mtch2	227	0.185555	0.136247	0.433817	0.652535	0.946297	0.897364	1	0.896336	0.833464	0.758584	0.6527	0.5536	0.451417	0.174802	0.0920309	0.0169662	0.017131	0.00614129	0.00624861	0.01229	0.00888729	0.000951519	0.0223582	0.0052605	0.204854	0.0937016	0.385526	0.775326	0.935257	0.833115	1	0.673798	0.802335	0.730861	0.565819	0.561433	0.403653	0.249739	0.0632824	0.0178164	0.0104125	0.00703712	0.00610144	0.00128196	0.00340921	0.00631455
P62855	40S ribosomal protein S26	Rps26	454	0.140398	0.0595091	0.580496	0.89632	1	0.812124	0.577605	0.340246	0.279009	0.296995	0.390004	0.348009	0.717531	0.623352	0.274961	0.063867	0.017704	0.0191635	0.00379298	0.00348697	0.000597639	0.0062676	0.00225111	0.00144401	0.133063	0.0159526	0.253262	0.860644	1	0.279636	0.479856	0.213918	0.476712	0.368937	0.346946	0.440453	0.402877	0.315148	0.0703856	0.0525588	0.0212306	0.0175067	0.00971799	0.00462778	0.00672844	0.00526354
G5E902;Q8VEM8	Phosphate carrier protein, mitochondrial	Slc25a3	128	0.0969532	0.0455104	0.268326	0.385887	0.614788	0.615425	0.594476	0.544446	0.660433	0.859991	0.746177	1	0.869397	0.60703	0.365706	0.0804752	0.085823	0.0385999	0.0331262	0.0413731	0.026315	0.0223655	0.0138787	0.00486734	0.10762	0.021404	0.126856	0.472682	0.711647	0.612241	0.72682	0.516763	0.586632	0.796869	0.823618	0.805086	1	0.503808	0.233177	0.128718	0.052372	0.0283978	0.0202714	0.0125078	0.0338791	0.00337082
A2AVJ7		Rrbp1	17	0.0311062	0.00195815	0.0100688	0.0241261	0.0414196	0.0643326	0.164921	0.342994	0.674945	1	0.856471	0.564122	0.292847	0.139174	0.0888791	0.0319008	0.0241667	0.0131919	0.0109731	0.0090059	0.012196	0.00291851	0.00160461	0.00079517	0.0191359	0.00088298	0.00592086	0.0251662	0.0375762	0.0485932	0.12219	0.175476	0.607616	1	0.919596	0.594302	0.25805	0.133656	0.0361879	0.0246198	0.0179308	0.0103928	0.0161854	0.00600428	0.0123381	0.00721172
Q8QZT1	Acetyl-CoA acetyltransferase, mitochondrial	Acat1	27	0.19496	0.00227356	0.00348576	0.00470215	0.00388915	0.00454675	0.00630442	0.0349087	0.0727739	0.0172653	0.00824233	0.0115097	0.00919248	0.00663331	0.259405	0.86817	1	0.475	0.572754	0.535208	0.613641	0.20115	0.156079	0.0410665	0.191138	0.00151094	0.00183094	0.00442492	0.00400096	0.00459822	0.0058371	0.00359405	0.0500251	0.00533141	0.00789003	0.0130648	0.0110778	0.0108842	0.144533	0.826264	1	0.481588	0.605542	0.22695	0.445792	0.293123
A0A0U1RPI1;Q9Z239	Phospholemman	Fxyd1	173	0.168477	0.0692343	0.322564	0.394178	0.498185	0.558006	0.727942	0.78916	0.885034	0.76239	0.943006	0.978326	1	0.882521	0.700719	0.142395	0.0572595	0	0	0	0	0.00454628	0	0.0103288	0.126603	0.056992	0.247689	0.559111	0.69088	0.641877	0.638417	0.688502	1	0.759846	0.552157	0.454834	0.582279	0.289594	0.0877238	0.0556805	0.129373	0.00930602	0.0230447	0.0115937	0.0137153	0.00661874
Q9DCS9;D3YUK4	NADH dehydrogenase [ubiquinone] 1 beta subcomplex subunit 10	Ndufb10	NA	0.222095	0.104239	0.442852	0.602325	0.935387	0.863008	1	0.898576	0.930281	0.795864	0.673417	0.695083	0.323438	0.305084	0.194834	0.0221349	0.0227656	0.00621761	0.00468294	0.00441136	0.00241273	0.0017473	0.00839797	0.0064643	0.174008	0.0672278	0.216727	0.597469	0.956	0.799912	0.87001	0.935775	0.837537	0.889011	1	0.709494	0.462014	0.247668	0.0446531	0.0192211	0.0120282	0.000538488	0	0.00218294	0.000135062	0
Q8VDN2;A0A0G2JGX4;Q8VCE0;Q6PIC6;D3YYN7;Q6PIE5;Q91WH7;E9QNX7;Q64436	Sodium/potassium-transporting ATPase subunit alpha-1	Atp1a1	56	0.165088	0.0876011	0.371971	0.539964	0.663904	0.678557	0.838169	0.777531	0.82983	0.920416	0.957371	1	0.821591	0.60297	0.667999	0.185465	0.0696319	0.0383619	0.0333111	0.0358856	0.024852	0.00646536	0.005112	0.00419913	0.16136	0.0723282	0.453063	0.765086	0.907121	0.742426	0.934399	0.581424	1	0.981318	0.829764	0.824756	0.618434	0.498029	0.202142	0.120952	0.034092	0.0193731	0.0131952	0.00816551	0.0139322	0.00561747
Q9D2G2;Q9D2G2-2	Dihydrolipoyllysine-residue succinyltransferase component of 2-oxoglutarate dehydrogenase complex, mitochondrial	Dlst	149	0.0475838	0.000629694	0.00130209	0.00215956	0.00344787	0.00395549	0.00686597	0.0108711	0.025335	0.0498556	0.206303	1	0.915386	0.494331	0.399541	0.12539	0.0441159	0.0184471	0.0172393	0.0156963	0.0110542	0.00173424	0.00196896	0.00165803	0.033382	0.000729201	0.00145049	0.0010766	0.00239294	0.00271271	0.00421434	0.00475554	0.0198921	0.0379701	0.242149	1	0.892379	0.339643	0.0937496	0.0444543	0.016464	0.0050834	0.0102151	0.000878386	0.00745622	0.00177903
Q9D051	Pyruvate dehydrogenase E1 component subunit beta, mitochondrial	Pdhb	17	0.0775499	0.00112622	0.00577143	0.00911626	0.0157427	0.0218611	0.0332367	0.10299	0.609921	1	0.902356	0.644577	0.623826	0.533384	0.314659	0.0501486	0.101842	0.0478976	0.0419672	0.0732642	0.0746571	0.0195153	0.0336645	0.00641962	0.054433	0.000451873	0.00212034	0.00921345	0.0129872	0.0106966	0.0213139	0.0510861	0.711256	1	0.600159	0.463948	0.332249	0.272453	0.0942366	0.055239	0.0594557	0.0431241	0.0637284	0.0163705	0.037188	0.0125103
Q99LY9;B1ARW4	NADH dehydrogenase [ubiquinone] iron-sulfur protein 5;NADH dehydrogenase [ubiquinone] iron-sulfur protein 5, N-terminally processed	Ndufs5	132	0.207271	0.0379599	0.318954	0.474402	0.456972	0.591266	0.647575	0.845221	1	0.709802	0.719578	0.773797	0.471025	0.268575	0.143858	0.0113355	0.0063841	0.00170765	0.00122816	0.0012682	0.000733824	0	0.000708837	0.00207512	0.144997	0.0238886	0.271118	0.386533	0.660645	0.401863	0.66289	0.516866	1	0.655483	0.402147	0.390172	0.347072	0.174527	0.0385991	0.00562392	0.00249113	0.00276357	0.00242896	0	0.000543061	0.00087341
O54734	Dolichyl-diphosphooligosaccharide--protein glycosyltransferase 48 kDa subunit	Ddost	56	0.086386	0.0293917	0.308099	0.609548	0.836965	0.792934	0.957104	0.748638	0.901309	1	0.899266	0.886934	0.654827	0.356291	0.178514	0.0279146	0.0227516	0.0116478	0.00583522	0.00524852	0.0026521	0.000679187	0.00335376	0.00259816	0.0827708	0.0208208	0.170658	0.605822	0.771824	0.760241	0.847307	0.850721	0.69519	1	0.947223	0.79944	0.658829	0.360133	0.09445	0.0440357	0.0220397	0.00676434	0.00670643	0.00262757	0.00752455	0.0029333
Q63880;Q63880-2	Carboxylesterase 3A	Ces3a	138	0.137929	0.00411712	0.0052153	0.00947561	0.00837979	0.0126737	0.0117941	0.0140869	0.00812994	0.00790032	0.00956808	0.0207947	0.0198531	0.0593227	0.0734966	0.0501458	0.830281	0.876652	0.928671	0.819615	1	0.6825	0.337598	0.0516854	0.0824752	0.00138992	0.00314751	0.00574175	0.010322	0.00843201	0.0117844	0.0140188	0.00933431	0.0132653	0.0120177	0.0234633	0.0363469	0.0436092	0.0429794	0.0453189	0.66303	0.880344	1	0.194044	0.95126	0.587147
Q9DCX8	Iodotyrosine dehalogenase 1	Iyd	NA	0.0517965	0.0276372	0.250675	0.544775	0.779546	0.737416	1	0.767554	0.927093	0.790124	0.683795	0.591419	0.415361	0.163984	0.181265	0.0397606	0.0278187	0.176368	0.0036221	0.406807	0.348021	0.00226236	0.0010197	0.00144738	0.043313	0.0113932	0.0675296	0.524636	0.848663	0.680948	0.930423	0.695025	0.935262	1	0.823553	0.731168	0.412995	0.222948	0.0630051	0.0165929	0.028801	0.297895	0.198934	0.00304778	0.250876	0.13708
P29341;A2A5N3;F6ZAX1	Polyadenylate-binding protein 1	Pabpc1	136	0.114448	0.0938149	0.526841	0.810878	1	0.784697	0.709659	0.449294	0.336046	0.313522	0.23548	0.238098	0.207295	0.147705	0.111923	0.0503651	0.0925477	0.0207819	0.0158609	0.0201573	0.0138715	0.00909974	0.00588048	0.0065646	0.0650623	0.0425432	0.424292	0.835617	1	0.68248	0.627216	0.396928	0.371979	0.337954	0.284098	0.181986	0.221933	0.167483	0.0422123	0.037417	0.020535	0.0133145	0.011338	0.00313809	0.0112365	0.0115045
Q8VCR2-2;Q8VCR2;A8Y5N4	17-beta-hydroxysteroid dehydrogenase 13	Hsd17b13	48	0.109444	0.0264041	0.138208	0.230743	0.416072	0.464422	0.582976	0.684436	0.652705	0.740679	0.829605	0.916825	1	0.735483	0.520982	0.188882	0.142682	0.0834246	0.0751111	0.0487506	0.0125611	0.0125789	0.0124873	0.00397668	0.107212	0.0164959	0.0995067	0.295019	0.439142	0.419592	0.557802	0.392567	0.639783	0.591817	0.556954	0.652312	1	0.78919	0.252297	0.148363	0.0321178	0.0636394	0.0385304	0.00783471	0.0506446	0.0205656
P62301;Q921R2;A0A0U1RQ71	40S ribosomal protein S13	Rps13	454	0.0978365	0.0981728	0.511199	0.642154	1	0.782886	0.534568	0.295784	0.253821	0.302118	0.312943	0.445565	0.410998	0.729457	0.42341	0.20372	0.168189	0.083264	0.0613203	0.0324693	0.0103519	0.00580508	0.00424589	0.00458498	0.109915	0.0392724	0.314801	0.835136	1	0.671932	0.512462	0.446561	0.156225	0.279719	0.680389	0.470241	0.778937	0.73078	0.164519	0.10473	0.0685017	0.0832679	0.0309829	0.0282055	0.0181468	0.0157093
Q99PG0	Arylacetamide deacetylase	Aadac	281	0.0731347	0.00367261	0.0405618	0.103336	0.213782	0.271063	0.339985	0.257167	0.455798	0.612833	0.576233	0.819514	0.702095	0.919135	1	0.53142	0.542646	0.357915	0.39143	0.358869	0.353763	0.322439	0.168484	0.00695843	0.0611408	0.00104325	0.0126336	0.113255	0.195502	0.228517	0.287981	0.294246	0.294273	0.541244	0.721313	0.748464	0.830918	1	0.534999	0.268177	0.238979	0.315285	0.299843	0.0601322	0.296407	0.292159
Q9D823	60S ribosomal protein L37	Rpl37	197	0.0472126	0.0966016	0.453958	0.704664	1	0.777584	0.37638	0.236848	0.237788	0.418528	0.644742	0.367968	0.124166	0.106099	0.134766	0.0322349	0.00862882	0.0037575	0.00219119	0	0	0	0	7.84673e-05	0.139827	0.0734366	0.232678	0.760828	1	0.609327	0.458619	0.156734	0.325035	0.453433	0.844055	0.556369	0.103806	0.0395772	0.0318971	0.00798263	0.00356907	0.000161701	0.00125662	0.000999621	0.000786376	0
Q8K2B3	Succinate dehydrogenase [ubiquinone] flavoprotein subunit, mitochondrial	Sdha	523	0.336829	0.0590361	0.195123	0.277989	0.412103	0.383668	0.508772	0.502118	0.63131	0.686902	0.792915	0.869601	0.895527	0.834627	0.903805	0.653789	0.673298	0.587801	0.590599	1	0.987101	0.615408	0.425239	0.0471886	0.341671	0.02928	0.197802	0.440649	0.554138	0.515239	0.668489	0.419618	0.772072	0.75606	0.882281	0.891999	1	0.657777	0.371669	0.341284	0.486091	0.612832	0.578212	0.212285	0.543581	0.466385
Q64458;Q3UT49;H3BLM0	Cytochrome P450 2C29	Cyp2c29	128	0.115088	0.0489716	0.250913	0.394566	0.530682	0.677724	0.666354	0.633905	0.733595	0.830175	0.839927	1	0.871907	0.739343	0.63612	0.131057	0.117779	0.0677554	0.0538517	0.116403	0.0536729	0.0190402	0.0250309	0.00259916	0.0546676	0.0437623	0.321165	0.443613	0.689142	0.561436	0.809874	0.462651	0.804612	0.969496	1	0.974459	0.733379	0.625866	0.222837	0.0624198	0.0333358	0.020631	0.0281308	0.0055643	0.0456447	0.0258826
D3YUM1;Q91YT0;D3Z1U9;D3Z0K1;D3YXX5;D6RG60	NADH dehydrogenase [ubiquinone] flavoprotein 1, mitochondrial	Ndufv1	40	0.17147	0.118349	0.500326	0.675267	0.946773	0.964108	1	0.695695	0.797387	0.910719	0.691951	0.695735	0.328591	0.171812	0.111451	0.024036	0.0151196	0.0193912	0.00937902	0.0102568	0.0130736	0.0117099	0.00588915	0.00274436	0.121667	0.0503047	0.349717	0.811114	0.961843	0.887472	1	0.853204	0.918154	0.929865	0.839765	0.658442	0.405008	0.205687	0.0274094	0.00316335	0.00514844	0.00805626	0.0073225	0.000584763	0.00124454	0.00071773
P49429;D3Z1U3;F6X9Z6	4-hydroxyphenylpyruvate dioxygenase	Hpd	32	0.256545	0.0124935	0.01489	0.015936	0.0217609	0.0235701	0.0303264	0.0327147	0.0267468	0.0367169	0.0341792	0.0565508	0.0585014	0.0617965	0.037427	0.0152817	0.301455	0.775463	0.676199	1	0.939715	0.933277	0.892687	0.0665183	0.148809	0.00299693	0.00993123	0.0153167	0.0192614	0.0158353	0.0359282	0.01327	0.032559	0.0411188	0.0484531	0.0590851	0.103177	0.0808732	0.018441	0.0238536	0.203179	0.727324	1	0.0827169	0.820135	0.684626
Q4LDG0;E9PXV4;F6YDR6;E9Q9W4	Bile acyl-CoA synthetase	Slc27a5	48	0.109414	0.0157167	0.143008	0.299888	0.515659	0.529907	0.666204	0.511134	0.717057	0.86348	0.815359	0.991397	0.94498	0.984363	1	0.292401	0.146507	0.111345	0.100878	0.0934719	0.0673865	0.0155303	0.0127806	0.00344791	0.052344	0.00622125	0.0525885	0.227203	0.259201	0.308012	0.363984	0.513695	0.427696	0.699337	0.789022	0.882995	1	0.760214	0.380887	0.17668	0.085688	0.0488147	0.0593246	0.019078	0.0502534	0.0157057
P27773;F6Q404	Protein disulfide-isomerase A3	Pdia3	27	0.209117	0.00314865	0.00846326	0.0156199	0.0228415	0.0241406	0.0270457	0.0604252	0.116142	0.055823	0.0393235	0.0365244	0.0301745	0.0289041	0.56049	1	0.744599	0.319499	0.331074	0.283023	0.387932	0.200535	0.101833	0.0752761	0.208141	0.00204985	0.0046828	0.0184105	0.0194996	0.0183456	0.0224478	0.0224958	0.0950895	0.0302492	0.0296283	0.0335802	0.0225611	0.0347697	0.306958	1	0.787351	0.40495	0.46242	0.148606	0.396344	0.28465
Q9WVL0	Maleylacetoacetate isomerase	Gstz1	NA	0.0172323	0.00309928	0.0020296	0.00218103	0.00131016	0.000687694	0.0010363	0.00113088	0.000257614	0.000839919	0.00073316	0.000338026	0.000456237	0.00287424	0.000246314	0.000819392	0.184951	0.611087	0.879544	0.935454	1	0.808892	0.570605	0.0121662	0.0175452	0.000247573	0.00115179	0.000950003	0.00072308	0.000698359	0.00566893	0.000195004	0	0.00180337	0.0030017	0.000332896	0.0019777	0.000198168	0.00116425	0.00382349	0.121235	0.715809	0.975867	0.38183	0.97469	1
A2AS89	Agmatinase, mitochondrial	Agmat	40	0.175374	0.0272305	0.284409	0.535013	0.72348	0.854835	0.849337	0.973703	0.898137	0.878745	0.919405	1	0.775135	0.330098	0.180122	0.0727827	0.0394344	0.0635042	0.0239258	0.0172182	0.00903124	0.0618378	0.00182193	0.00474279	0.213895	0.0234786	0.168366	0.563863	0.766361	0.749778	0.891557	0.329212	0.935947	0.958184	1	0.652601	0.324921	0.121478	0.0255163	0.0335149	0.034696	0.0123524	0.0453099	0.00268779	0.00709946	0.00827545
P34927;J3QPT6	Asialoglycoprotein receptor 1	Asgr1	48	0.0722622	0.0427899	0.125561	0.179128	0.307147	0.379558	0.583002	0.378515	0.469668	0.572859	0.485687	0.705213	0.608784	1	0.850869	0.0874092	0.0504676	0.0309731	0.017788	0.014982	0.0123311	0.00265188	0.00238512	0.000418705	0.0706056	0.0584504	0.160819	0.219548	0.337215	0.409474	0.472846	0.552296	0.514862	0.951688	0.87258	0.92025	1	0.923934	0.483553	0.12993	0.0400578	0.033435	0.0350634	0.0117393	0.0272987	0.00619796
P34914;P34914-2	Bifunctional epoxide hydrolase 2;Cytosolic epoxide hydrolase 2;Lipid-phosphate phosphatase	Ephx2	32	0.250446	0.00586605	0.010182	0.0115072	0.0112228	0.0106263	0.0133754	0.0329709	0.00897684	0.0107761	0.0131673	0.0120962	0.0126095	0.0118086	0.0134415	0.0105482	0.688761	0.828443	0.851177	1	0.904187	0.902241	0.632366	0.0560406	0.259158	0.00225144	0.00441584	0.00974416	0.0140301	0.0075843	0.0172566	0.0087664	0.00865357	0.00732715	0.00644713	0.016273	0.0127306	0.0106373	0.00249849	0.00675774	0.456507	1	0.97563	0.367522	0.893302	0.776273
Q564E2;P06151;A0A1B0GSR9;A0A1B0GSX0;D3YZQ9;A0A1B0GQX5;A0A1B0GT41;A0A1B0GSL7;A0A1B0GRW9;A0A1B0GRC1;A0A1B0GRS2;D3YVR7;D3YZE4;P00342;A0A1B0GSR2;A0A1B0GRE9	L-lactate dehydrogenase;L-lactate dehydrogenase A chain	Ldha	32	0.279085	0.0128832	0.0073238	0.00515375	0.00333343	0.00261429	0.00423482	0.0152858	0.00252891	0.00406263	0.00423482	0.00161271	0.00260926	0.00170392	0.00575507	0.00959079	0.502558	0.838488	0.85306	0.861387	0.897817	0.840867	1	0.149908	0.271391	0.00319849	0.00702479	0.00927019	0.00667354	0.000956388	0.00737337	0.00442547	0.00522435	0.00519169	0.0058021	0.00245192	0.00221461	0.00438558	0.0104193	0.00652575	0.333289	0.911919	0.829541	0.164677	0.748099	0.736185
Q9QXF8	Glycine N-methyltransferase	Gnmt	NA	0.699246	0.0308793	0.0207682	0.0234367	0.0129001	0.0128081	0.017593	0.0562556	0.0211253	0.00971255	0.0158088	0.0121874	0.00983806	0.0104324	0.00823205	0.0592347	0.718758	0.798139	0.608144	0.981751	0.803188	0.882461	1	0.174837	0.587766	0.0073094	0.0168334	0.0203038	0.0233581	0.0181426	0.029252	0.0119192	0.0286646	0.0182627	0.019919	0.0151216	0.0317985	0.0146077	0.00584434	0.0871683	0.393745	0.90365	0.713921	0.424871	0.823988	0.830352
P08113;F7C312	Endoplasmin	Hsp90b1	61	0.0353693	0.000212402	0.000419955	0.000658856	0.000927939	0.000453105	0.000968437	0.002678	0.0150137	0.043317	0.013944	0.00501391	0.00841908	0.324794	1	0.303194	0.141556	0.0924393	0.0771973	0.0813254	0.0534013	0.0154124	0.00578732	0.00397855	0.0828377	0.000760353	0.00115923	0.00167576	0.00219518	0.00122926	0.00243835	0.00380167	0.0597127	0.00636095	0.0109594	0.0137689	0.0582931	0.568791	1	0.564243	0.294631	0.21533	0.177584	0.0558045	0.138491	0.0778909
P17751;H7BXC3	Triosephosphate isomerase	Tpi1	82	0.0743591	0.0043538	0.00292059	0.00171129	0.001087	0.000614576	0.00092677	0.00060415	0.000355048	0.000591097	0.000135544	0.00300351	0.00210311	0.00235351	0.00168153	0.00233791	0.091072	0.452866	0.394721	0.529421	0.538021	0.721446	1	0.055206	0.050688	0.000589674	0.000420803	0.000575178	0.000348702	0.00053971	0.00060503	0.000918462	0	0.00100045	0.00132969	0.00157735	0.00496834	0.00169272	0.00203046	0.000840764	0.0428661	0.418202	0.551192	0.395005	0.725839	0.544429
O70503;O70503-2	Very-long-chain 3-oxoacyl-CoA reductase	Hsd17b12	128	0.560606	0.0284848	0.248193	0.460737	0.481695	0.550646	0.607599	0.742424	0.746654	0.704507	0.838602	0.83791	1	0.57122	0.721004	0.0335518	0.0191178	0.0168774	0.0158833	0.124104	0.00904707	0.00354403	0.00308218	0.0012888	0.0579406	0.00819566	0.0595131	0.278272	0.436929	0.369185	0.672295	0.349282	0.807016	0.797893	0.878938	1	0.831158	0.695227	0.415886	0.151479	0.0332307	0.155899	0.0238486	0.108281	0.00459684	0.0907162
Q9CRC0	Vitamin K epoxide reductase complex subunit 1	Vkorc1	313	0.143064	0.056834	0.580332	0.534309	0.521715	0.581721	0.636957	0.986665	0.772479	0.73729	1	0.89337	0.925549	0.257274	0.0608019	0.0188332	0.0352898	0.0112774	0.00478285	0.00989536	0.00303635	0	0.0103005	0.00492638	0.0908894	0.0235938	0.211776	0.45155	0.811243	0.783526	0.864266	0.365988	1	0.571375	0.404228	0.442343	0.413686	0.184096	0.0569558	0.0242033	0.0147717	0	0	0	0	0.00258973
P52196	Thiosulfate sulfurtransferase	Tst	32	0.0761214	0.00336631	0.00291091	0.00305077	0.00246063	0.00262121	0.00418273	0.00321906	0.00254008	0.00305503	0.00300358	0.00727898	0.00584513	0.00368867	0.00527375	0.0129857	0.267821	0.800927	0.868526	0.947211	0.878532	1	0.65649	0.0344818	0.0613737	0.00073615	0.000736619	0.00105444	0.000981131	0.00182201	0.00291115	0.00433915	0.00178141	0.00308778	0.00537302	0.00682179	0.00635889	0.00534779	0.00589867	0.00104082	0.170929	0.729585	1	0.141212	0.842418	0.678449
D3YWT0;D3YTS1;Q9R0P6;D3Z569	Signal peptidase complex catalytic subunit SEC11;Signal peptidase complex catalytic subunit SEC11A	Sec11a	56	0.0910393	0.0514873	0.234467	0.40539	0.593256	0.67455	0.900323	0.89418	0.864758	0.889885	1	0.905173	0.8006	0.323312	0.175824	0.0124499	0.0154388	0.00849977	0.00196527	0.00477229	0	0.00159427	0.0027758	0.00270185	0.0743317	0.0392584	0.275187	0.486428	0.730056	0.646395	0.830985	0.706135	0.843173	1	0.709316	0.80409	0.731543	0.388288	0.0769758	0.0158182	0.00747986	0.00105424	0.00377715	0.00103512	0.00157637	0.000964346
P53395;A0A0G2JGU0	Lipoamide acyltransferase component of branched-chain alpha-keto acid dehydrogenase complex, mitochondrial	Dbt	149	0.0160072	0.000512036	0.00194308	0.00493424	0.0118206	0.0165979	0.0269677	0.0271651	0.0473595	0.121633	0.197646	1	0.983159	0.563813	0.229908	0.0247265	0.0098434	0.00408869	0.0032815	0.00150184	0.00373527	0.000867818	0.00423238	0.000604726	0.00682181	0.000109354	0.000240597	0.000426795	0.000557051	0.0008847	0.00190047	0.00332864	0.00520171	0.015521	0.0588241	0.422338	1	0.322118	0.0256064	0.00615864	0.00250401	0.00193473	0.00170889	0.000113626	0.00266608	0.000345169
Q6ZWY9;Q64478;Q64525;P10854	Histone H2B type 1-C/E/G;Histone H2B type 1-H;Histone H2B type 2-B;Histone H2B type 1-M	Hist1h2bc;Hist1h2bh;Hist2h2bb;Hist1h2bm	39	0.0801139	0.0143052	0.0451201	0.0821144	0.0742478	0.16849	0.239458	0.218504	0.324988	0.300483	0.30386	0.531266	0.573272	0.704147	1	0.576254	0.536454	0.427829	0.355343	0.349477	0.43762	0.119724	0.0894931	0.0104798	0.112884	0.00875309	0.0144823	0.100271	0.260066	0.179674	0.277565	0.294469	0.319989	0.448886	0.579483	0.628017	0.873341	1	0.60457	0.543507	0.347165	0.168565	0.320526	0.0418399	0.216246	0.104594
Q91WL5	Cytochrome P450 4A12A	Cyp4a12a	281	0.0934469	0.0232255	0.0873096	0.135369	0.306865	0.302666	0.401857	0.389782	0.360099	0.551363	0.535319	0.715822	0.77715	0.881773	1	0.244159	0.1031	0.0755457	0.0637818	0.0484521	0.0268129	0.00662268	0.0092873	0.00307683	0.0568179	0.0137897	0.0851048	0.198914	0.276992	0.258539	0.45389	0.449506	0.412988	0.571769	0.661252	0.903131	0.690237	1	0.443562	0.176068	0.0827125	0.0407721	0.0425671	0.0198393	0.0316855	0.00680762
Q9R0H0	Peroxisomal acyl-coenzyme A oxidase 1	Acox1	NA	0.329781	0.00756701	0.0157387	0.0181369	0.0196689	0.0221366	0.0233793	0.0628471	0.135064	0.0508573	0.0393504	0.0382154	0.054869	0.0789332	0.506913	0.957589	1	0.557263	0.551135	0.593124	0.547784	0.341826	0.209964	0.0599191	0.335764	0.00531381	0.0151865	0.0199957	0.0184241	0.0130062	0.0239398	0.0205987	0.10168	0.0318465	0.0368768	0.0388524	0.0576385	0.138153	0.374866	0.963341	1	0.790029	0.563298	0.26732	0.682334	0.549925
P24456	Cytochrome P450 2D10	Cyp2d10	39	0.0576474	0.00528626	0.0354338	0.0345295	0.0954891	0.113497	0.13601	0.139859	0.192358	0.258487	0.280706	0.411512	0.355475	0.747584	1	0.382499	0.177848	0.144792	0.138733	0.114143	0.113081	0.0330181	0.00961453	0.0052798	0.112395	0.00616387	0.0338529	0.11506	0.126194	0.0976366	0.2323	0.31778	0.275658	0.431758	0.478326	0.663936	0.767962	1	0.74909	0.531057	0.267125	0.187525	0.227234	0.0126859	0.178729	0.0797969
P56593;Q9WUD0;G3X8Q9;P12791-2;O55071;P12791	Cytochrome P450 2A12	Cyp2a12	48	0.0984568	0.0393451	0.13935	0.234947	0.524105	0.570109	0.651751	0.473041	0.754356	0.799989	0.759057	1	0.800431	0.884562	0.995852	0.175491	0.101847	0.083113	0.0705515	0.0667404	0.0470247	0.0125239	0.0080552	0.0069849	0.0871397	0.0259657	0.171457	0.346712	0.577061	0.528926	0.743036	0.534408	0.724491	0.880105	0.978593	1	0.94614	0.724048	0.324797	0.161568	0.0721548	0.0342157	0.0366265	0.0159024	0.0287595	0.014535
Q8K154;E9PZ30		Ugt2b34	128	0.0822206	0.0161892	0.157112	0.280787	0.435504	0.479182	0.715484	0.535967	0.737663	1	0.934053	0.997732	0.974465	0.723059	0.76719	0.0812545	0.0614931	0.0398875	0.0319603	0.05415	0.0490884	0.00554563	0.0129653	0.000441831	0.0307232	0.00545447	0.0907081	0.279332	0.489958	0.416885	0.507978	0.458482	0.795507	0.799794	0.773398	1	0.663094	0.546717	0.187946	0.0987576	0.0536834	0.036804	0.0396761	0.0126907	0.032501	0.0124954
Q9DCX2;G3X9L6;B1ASE2	ATP synthase subunit d, mitochondrial	Atp5h;Gm10250	NA	0.041489	0.00292861	0.0456027	0.0978323	0.221964	0.195088	0.296792	0.184093	0.328346	0.443836	0.364854	0.50942	0.44188	0.725536	1	0.530771	0.336267	0.216373	0.16136	0.14601	0.0537356	0.015868	0.0197233	0.000408012	0.0332029	0.00192001	0.0240499	0.184406	0.309173	0.272881	0.345611	0.491458	0.425313	0.571489	1	0.942102	0.778297	0.855087	0.608895	0.422494	0.200993	0.131011	0.202727	0.0487167	0.0715308	0.0176811
Q9JII6;B1AXW3	Alcohol dehydrogenase [NADP(+)]	Akr1a1	NA	0.11858	0.00570731	0.00343695	0.00262564	0.001942	0.00353164	0.00346732	0.0137305	0.00274146	0.00195165	0.00124636	0.00170841	0.00127039	0.00345154	0.00286399	0.0411315	0.713414	0.594343	0.80006	0.766503	1	0.653387	0.514664	0.067947	0.11411	0.0010636	0.00261812	0.00183001	0.00274271	0.00135109	0.00235641	0.00130929	0.000921909	0.001034	0.00234061	0.000924681	0.0137843	0.000804989	0.00226008	0.0291893	0.5015	0.65135	1	0.371841	0.832299	0.762473
Q9EQK5	Major vault protein	Mvp	NA	0.0251032	0.000708427	0.00451319	0.00750786	0.0115468	0.0191999	0.0472884	0.136853	0.674625	1	0.96224	0.915987	0.396958	0.0800804	0.0330317	0.00545622	0.00143934	0.00114597	5.84686e-05	6.11578e-05	3.22294e-05	0.000366493	0	0.000245555	0.0220061	0.000174986	0.00108196	0.00338181	0.0074204	0.0080251	0.016823	0.0539663	0.659181	0.986052	0.958226	1	0.261034	0.0638466	0.00760919	0.0049142	0.000426294	0.000214413	0.000190501	0.00299115	0.00137695	0.000230226
P40142;E0CY51;A0A0R4J2A3;Q9D4D4	Transketolase	Tkt	138	0.292746	0.00881743	0.00747068	0.00666136	0.00520139	0.0063301	0.00844158	0.0336528	0.00649573	0.0078448	0.00702447	0.0182024	0.0102939	0.0131797	0.0088461	0.0317591	0.889822	0.843	0.733314	1	0.98975	0.750282	0.478326	0.0850094	0.290363	0.00213113	0.00466127	0.006038	0.00673326	0.00487377	0.00992335	0.00645283	0.00960333	0.00885975	0.00782121	0.00988194	0.00990483	0.00801228	0.00524937	0.0578154	0.746994	0.879	1	0.217828	0.985615	0.799448
Q02013	Aquaporin-1	Aqp1	227	0.341023	0.249232	0.847139	0.85755	1	0.824516	0.861805	0.855098	0.665399	0.527654	0.452765	0.30499	0.225242	0.0295525	0.00778618	0.00164698	0	0	0	0	0	0	0.00434026	0.00339632	0.314762	0.175416	0.76285	1	0.946656	0.654944	0.895716	0.278774	0.787448	0.570384	0.252554	0.267121	0.0967599	0.030001	0.00399355	0.00195374	0.000899305	0	0	0	0	0
Q78JT3	3-hydroxyanthranilate 3,4-dioxygenase	Haao	82	0.0727606	0.00654502	0.00323914	0.00231106	0.00150095	0.00110446	0.00216693	0.00166232	0.000329468	0.000704202	0.000482022	0.00375201	0.000443218	0.00103827	0.00220512	0.00166241	0.0184894	0.453252	0.490678	0.676506	0.716056	0.669062	1	0.0559115	0.0419958	0.000361757	0.000468776	0.00122786	0.000593187	0.00102538	0.000898054	0.00151309	0.00121123	0.00105708	0.0027285	0.00209121	0.00307804	0.000287728	0.00327775	0.000741816	0.0174921	0.437837	0.557472	0.205159	0.839536	0.819945
Q9CPU0	Lactoylglutathione lyase	Glo1	82	0.0352166	0.00690335	0.00371746	0.00276193	0.00110589	0.000792316	0.00110959	0.00114943	0	0	0	0	0.000488148	0.00137054	0.000933077	0.000511852	0.101763	0.588967	0.47358	0.775231	1	0.804876	0.547121	0.00700844	0.01605	0.000210662	0.000240973	0.00165699	0.00233216	0.00062431	0.00147366	0	0.000330247	0	0.000918904	0.000915429	0.00223745	0.00233741	0.000687367	0.000234104	0.0685166	0.422697	1	0.221875	0.793028	0.856987
Q9CQW9	Interferon-induced transmembrane protein 3	Ifitm3	79	0.260924	0.273195	0.703979	0.732948	1	0.906761	0.934184	0.841195	0.746659	0.76411	0.67511	0.357145	0.41977	0.353774	0.287031	0	0.0203266	0	0.00778919	0.0170523	0.0198913	0.00667481	0	0.00420203	0.187259	0.111003	0.49446	1	0.99299	0.561051	0.699897	0.228201	0.513506	0.43948	0.371685	0.328962	0.193164	0.214472	0.0404397	0.0567706	0.000657344	0.00084108	0.0220944	0.00097136	0.0116186	0.00780154
CON__P05784;P05784;CON__Q14525;CON__Q9UE12;CON__Q15323;CON__A2A5Y0;CON__Q92764;CON__Q14532;CON__A2AB72;B1ATJ5;CON__Q497I4;CON__O76015;CON__O76013;CON__Q9Z2K1;CON__O76014;CON__Q3ZAW8;CON__REFSEQ:XP_986630;CON__Q99456;Q61897;Q62168;Q61765;Q6IFX3;Q497I4;Q9Z2K1;B1AQ75;A1L317	Keratin, type I cytoskeletal 18	Krt18	149	0.0234884	0.00167696	0.00637278	0.0143629	0.0223236	0.0260182	0.0389818	0.0399736	0.0568566	0.0895613	0.14617	0.520295	1	0.351016	0.0913357	0.00798622	0.00331972	0.00113328	0.000489545	0.000777868	0.00052181	4.37796e-05	0.000350596	0.00188128	0.0306492	0.00103542	0.00839013	0.0172829	0.0297957	0.0244851	0.0329416	0.0336591	0.0703775	0.0860969	0.173328	0.545509	1	0.365019	0.0243388	0.00683592	0.00227988	0.00138951	0.00117894	0.000393263	0.000416167	5.27779e-05
A0A0A0MQ68;Q60759;D3Z4I2	Glutaryl-CoA dehydrogenase, mitochondrial	Gcdh	42	0.17671	0.00178238	0.0127565	0.0309797	0.0550278	0.0662295	0.078505	0.0873934	0.140333	0.142655	0.163521	0.146657	0.208188	0.37418	0.887729	1	0.707925	0.520565	0.419733	0.503375	0.45698	0.326962	0.223061	0.0406923	0.181369	0.00227349	0.0105697	0.065921	0.128386	0.118593	0.21778	0.212781	0.288299	0.468746	0.55358	0.730762	0.908517	0.918841	0.818803	1	0.728802	0.586034	0.468765	0.238271	0.573798	0.400435
P42125	Enoyl-CoA delta isomerase 1, mitochondrial	Eci1	436	0.254549	0.0147263	0.0212946	0.0341722	0.0501548	0.0568516	0.0715265	0.0806476	0.0940938	0.113153	0.134742	0.139429	0.158209	0.129659	0.110544	0.0319184	0.149262	0.560445	0.57148	0.575763	1	0.643158	0.597865	0.0642368	0.21263	0.00314069	0.0169189	0.0490397	0.0731023	0.0699834	0.104317	0.0739221	0.124805	0.0727182	0.174782	0.211481	0.228013	0.271669	0.104472	0.0390695	0.086478	0.385707	1	0.192942	0.643934	0.583305
Q9Z2I8;Q9Z2I8-2;A0A0N4SWD1	Succinyl-CoA ligase [GDP-forming] subunit beta, mitochondrial	Suclg2	NA	0.0834187	0.016609	0.0713488	0.117752	0.243098	0.267573	0.306707	0.330712	0.393266	0.508264	0.623916	0.702431	0.892437	0.817506	1	0.389413	0.31002	0.202223	0.195616	0.181839	0.180649	0.104334	0.100663	0.0118642	0.111206	0.0180693	0.10384	0.171664	0.238266	0.215262	0.372465	0.221501	0.523114	0.543422	0.610212	0.848096	0.998287	1	0.448444	0.371283	0.260739	0.344416	0.35554	0.123882	0.309433	0.217356
Q99LB7;A2AH52;A2AH53;A2AH55	Sarcosine dehydrogenase, mitochondrial	Sardh	32	0.384232	0.010449	0.0155272	0.018309	0.0206354	0.0219505	0.0288886	0.0546593	0.0266512	0.0261619	0.0288406	0.0346962	0.0461817	0.0342772	0.0350181	0.0410867	0.535824	0.75332	0.794376	1	0.98478	0.772231	0.944637	0.0729919	0.295276	0.00226891	0.00616017	0.0121996	0.0168134	0.0119462	0.0190097	0.0121853	0.0258757	0.0231463	0.0327596	0.0299238	0.0348782	0.032649	0.00903631	0.05215	0.405528	0.756253	0.963514	0.24987	0.794472	0.663828
P51660	Peroxisomal multifunctional enzyme type 2;(3R)-hydroxyacyl-CoA dehydrogenase;Enoyl-CoA hydratase 2	Hsd17b4	458	0.193717	0.0235017	0.118142	0.268205	0.492299	0.523104	0.59963	0.485407	0.527637	0.572967	0.529928	0.556639	0.639793	0.539384	1	0.802398	0.725872	0.366792	0.349961	0.394848	0.251901	0.121242	0.137541	0.0347914	0.289728	0.00654623	0.0678307	0.229634	0.384072	0.385793	0.47539	0.419617	0.517835	0.58465	0.65578	0.728862	0.82559	0.815018	0.573067	1	0.859623	0.594999	0.651158	0.1832	0.551335	0.353071
Q8BVI4;A0A0G2JGJ1;D3YWR7;D3Z1A1;D3Z099;A0A0G2JGY0	Dihydropteridine reductase	Qdpr	14	0.0469446	0.000641524	0.000513286	0.000934982	0.000181366	0.000495599	0.000394895	0.00895072	0.00810591	0.000206157	0	0.00118274	0.000750382	0.00145906	0.00148862	0.186001	1	0.481404	0.551	0.51107	0.512826	0.344511	0.154266	0.0170993	0.0417636	0.000210455	0.000349419	0.00089983	0.000203009	0.000303028	0.00145843	0.00247287	0.00760514	0.000838953	0.00148331	0.000785925	0.00441909	0.00213147	0.00510199	0.382098	1	0.53641	0.4789	0.356807	0.541642	0.412912
Q9CQ69;I7HPX6	Cytochrome b-c1 complex subunit 8	Uqcrq	128	0.246183	0.0341385	0.151941	0.266912	0.638874	0.60855	0.873866	0.570095	0.871458	0.98236	0.716548	0.896407	0.611387	0.70854	1	0.83992	0.279671	0.173175	0.194484	0.0962946	0.139761	0.0469666	0.0753323	0.00264159	0.133944	0.0194188	0.0804692	0.296932	0.52013	0.54873	0.643267	0.863901	0.81149	1	0.786024	0.718819	0.485189	0.368391	0.18745	0.198929	0.0767532	0.0288778	0.0548519	0.0107245	0.047589	0.0295418
O08997	Copper transport protein ATOX1	Atox1	199	0.000296056	0.000604448	0	0	0.000451196	0	0.000611583	0	0.000592801	0	0	0.00216159	0.000974002	0.000812463	0.00148379	0.000119293	0	0.145112	0.256379	0.583857	1	0.491641	0.313431	0.000641309	0.000610795	0.000136093	0	0.000516702	0	0	0	0	0	0	0	0	0	0.00142162	0	0.000295576	0	0.148241	1	0.214758	0.714546	0.688574
Q9EQ20	Methylmalonate-semialdehyde dehydrogenase [acylating], mitochondrial	Aldh6a1	NA	0.187362	0.00435057	0.00381929	0.00433732	0.00293968	0.00263022	0.0025721	0.00827712	0.00148938	0.00242219	0.00162489	0.00231587	0.00179414	0.00216658	0.0042758	0.0104515	0.397924	0.692999	0.809919	1	0.99877	0.812758	0.447456	0.0550588	0.140538	0.00141327	0.00153853	0.0027592	0.00174186	0.00205747	0.00228027	0.00263841	0.00490477	0.00348721	0.00978194	0.0113144	0.00396803	0.00432946	0.00180524	0.00536939	0.331924	0.88476	1	0.394673	0.957677	0.960167
Q9CQZ6	NADH dehydrogenase [ubiquinone] 1 beta subcomplex subunit 3	Ndufb3	40	0.0382521	0.0451319	0.202828	0.522426	0.924972	0.964333	1	0.636765	0.859386	0.850046	0.650262	0.672072	0.514882	0.165432	0.0514267	0.0131612	0.00988145	0.00297131	0.00135369	0	0	0	0	0.00267715	0.06669	0.0258567	0.0507206	0.54508	1	0.602999	0.976848	0.63291	0.698986	0.904867	0.734724	0.707882	0.379478	0.226252	0.0353117	0.00751272	0.00970283	0.00484792	0	0.00394515	0	0
Q9CQ62	2,4-dienoyl-CoA reductase, mitochondrial	Decr1	27	0.101086	0.00204503	0.00302527	0.00427377	0.0061714	0.00718236	0.00689285	0.0218204	0.0528326	0.0223009	0.0158964	0.0243002	0.0194803	0.0246513	0.339936	1	0.66433	0.364597	0.429878	0.430074	0.466575	0.171775	0.0493933	0.0208065	0.0824156	0.00104894	0.00201771	0.00302611	0.0037538	0.00472073	0.00859056	0.00715976	0.0564961	0.0124546	0.0141759	0.0233159	0.0326998	0.039993	0.192827	1	0.674951	0.302007	0.513517	0.176594	0.466272	0.280427
O35215;G3UZN1	D-dopachrome decarboxylase	Ddt	82	0.0138035	0.00260696	0.000615697	0.00130156	0.000698609	4.5004e-05	0.000501203	0	0	0.000488177	0.000264003	0	0	0.000404519	0.000146965	0.000476175	0.106853	0.627147	0.687464	0.614923	1	0.972095	0.352222	0.00732045	0.00863549	0.000159372	8.28996e-05	0.000770822	0.000265646	0.000280447	0.000394436	0.000154315	0	0	0.000276558	0.000243533	0	0.017204	0.00287837	0.00154803	0.0250401	0.457583	0.707152	0.267446	0.56364	1
P11352;A0A0A6YVV2;A0A0A6YY34	Glutathione peroxidase 1;Glutathione peroxidase	Gpx1	138	0.0377458	0.00362796	0.0018159	0.00103026	0.000904023	0.00114274	0.00158472	0.00398907	0.000981582	0.00148981	0.00186011	0.000386239	0.000570526	0.00223128	0.0177108	0.0236204	0.614123	0.729607	0.707199	1	0.756988	0.709504	0.332202	0.00816776	0.0258055	0.000676602	0.00088087	0.000964891	0.00105812	0.00409342	0.00136331	0.0105173	0	0	0.00079077	0.00278475	0.00580423	0.0193884	0.00728894	0.0184576	0.486849	1	0.913033	0.234669	0.63194	0.840736
Q9DBJ1;O70250	Phosphoglycerate mutase 1	Pgam1	NA	0.165811	0.00490418	0.00348532	0.00198638	0.00143952	0.00102973	0.000671849	0.0134153	0.00648588	0.00142517	0.00070644	0.00213788	0.00219071	0.00774658	0.0122635	0.406131	1	0.893295	0.867422	0.731228	0.981198	0.762484	0.779278	0.0386123	0.123965	0.000717793	0.00782052	0.000272795	0.00899111	0.00425032	0.00207462	0.00278547	0.00999548	0.00122272	0.00229756	0.0145339	0.00201431	0.00269197	0.00838041	0.177694	0.498744	0.684634	1	0.277138	0.590715	0.941301
B1AQR8;G3X9T7;O08573-3;O08573-2;O08573	Galectin;Galectin-9	Lgals9	79	0.312137	0.217153	0.792215	0.939707	1	0.793835	0.839707	0.734169	0.642633	0.594305	0.623093	0.577064	0.476567	0.279352	0.16802	0.0371395	0.028675	0.0273103	0.022046	0.00553135	0.0245026	0.00792163	0.00882445	0.0209817	0.325837	0.144472	0.500963	0.967556	1	0.677195	0.667076	0.384294	0.642251	0.448937	0.30188	0.299537	0.297985	0.179087	0.0566712	0.0274872	0.0163602	0.0180808	0.0118983	0.0023389	0.0202392	0.0191324
P35505;D3Z2R9	Fumarylacetoacetase	Fah	32	0.293971	0.0165227	0.0100452	0.0102491	0.0050588	0.00728386	0.00744992	0.00959518	0.00242275	0.00307702	0.00277736	0.00359815	0.00566781	0.00484718	0.006124	0.00164513	0.23446	0.630202	0.705221	0.968241	0.932315	0.968726	1	0.0780531	0.275987	0.00243451	0.00216107	0.0043524	0.00538604	0.00297769	0.00819527	0.00311902	0.00730797	0.00109307	0.00185869	0.00187651	0.0042799	0.00326119	0.00973878	0.00163541	0.117839	0.668455	0.785459	0.472951	0.913852	0.949013
Q3ULD5	Methylcrotonoyl-CoA carboxylase beta chain, mitochondrial	Mccc2	10	0.110954	0.00351834	0.0308938	0.0663378	0.102771	0.126179	0.177781	0.208914	0.247765	0.28402	0.354892	0.403824	0.778874	0.953248	1	0.203524	0.0808765	0.0438422	0.039449	0.0273888	0.0134915	0.00343723	0.00209885	0.00366141	0.0794311	0.00318475	0.0164067	0.0692601	0.112232	0.134166	0.164034	0.127493	0.254828	0.276517	0.308579	0.423967	0.5041	1	0.581631	0.202382	0.0466939	0.0359086	0.052259	0.0140844	0.027708	0.0072135
Q9Z2I9	Succinyl-CoA ligase [ADP-forming] subunit beta, mitochondrial	Sucla2	NA	0.0822126	0.0103903	0.072161	0.162307	0.267302	0.295111	0.409511	0.333745	0.478901	0.631004	0.651431	0.820154	0.855142	1	0.708009	0.164157	0.185191	0.123986	0.127854	0.0983264	0.077475	0.0571999	0.0642987	0.0147002	0.0508298	0.00451258	0.0357955	0.113371	0.199775	0.19149	0.247132	0.314819	0.358837	0.538386	0.623652	0.852074	1	0.852565	0.272751	0.084162	0.0567266	0.062424	0.0826201	0.0318572	0.0699543	0.0492192
P25688;A0A0G2JG44;D3Z4U1;A0A0G2JFT6	Uricase	Uox	159	0.348835	0.0370483	0.0761189	0.0772791	0.114807	0.0839971	0.107917	0.119415	0.116486	0.12263	0.115416	0.125534	0.0968079	0.104968	0.0437891	0.212749	1	0.620929	0.518845	0.391516	0.536766	0.40665	0.240299	0.0569984	0.592177	0.0312385	0.0921521	0.170041	0.175284	0.174964	0.186698	0.0959533	0.181349	0.177338	0.201583	0.239535	0.175344	0.18789	0.0686583	0.507588	1	0.913507	0.609005	0.37565	0.661842	0.665298
P55264;P55264-2	Adenosine kinase	Adk	32	0.0806057	0.00656211	0.00649944	0.00311228	0.003703	0.00474867	0.00232236	0.00263259	0.000250331	0.000419483	0.000353993	0.0018135	0.00279943	0.0156083	0.0041023	0.00279995	0.0833421	0.570871	0.572905	0.968174	1	0.825546	0.963843	0.0405735	0.087855	0.000660851	0.000466737	0.000429071	0.0111749	0.00813208	0.00105584	0.00244953	0.00138667	0.00999488	0.00897262	0.0055989	0.00428614	0.00367822	0.00165824	0.0019944	0.0383168	0.590071	1	0.396037	0.9069	0.652613
Q8BWQ1	UDP-glucuronosyltransferase 2A3	Ugt2a3	48	0.0664854	0.0107574	0.0697088	0.160863	0.254298	0.206456	0.354881	0.35325	0.433449	0.50557	0.474213	0.604377	0.571485	0.754188	1	0.304925	0.190286	0.112429	0.117512	0.133778	0.0796246	0.0164201	0.00908955	0.00435422	0.0646425	0.00774112	0.0525562	0.259959	0.438632	0.311901	0.495736	0.601638	0.544715	0.842487	1	0.987134	0.867391	0.795994	0.562698	0.285506	0.122808	0.154398	0.175701	0.0544081	0.1476	0.057342
P68040	Guanine nucleotide-binding protein subunit beta-2-like 1;Guanine nucleotide-binding protein subunit beta-2-like 1, N-terminally processed	Gnb2l1	454	0.094112	0.0590719	0.525467	0.832956	1	0.719802	0.540705	0.357767	0.209431	0.214029	0.321241	0.294907	0.634207	0.266952	0.0741335	0.000835412	0.00668023	0.00156873	0.00217177	0.000496949	0.000110713	0.000536368	0.0106871	0.00474763	0.0987987	0.0225027	0.229428	0.914457	1	0.597991	0.558595	0.254917	0.308038	0.260703	0.232089	0.247657	0.457713	0.417444	0.0228463	0.00198185	0.00264075	0.0122847	0.00197462	0.0021263	0	0.00166748
Q91Z53	Glyoxylate reductase/hydroxypyruvate reductase	Grhpr	422	0.175965	0.00353662	0.00237177	0.00251048	0.00158878	0.00249122	0.00384831	0.0226258	0.0443082	0.000818424	0.000720762	0.000957818	0.00117659	0.00190687	0.014961	1	0.983654	0.633766	0.635844	0.702615	0.832416	0.659671	0.275093	0.0319782	0.177708	0.00167697	0.00114332	0.000282457	0.00051554	0.000187784	0.0016399	0.00475139	0.0241316	0.00109282	0	0.00303087	0.00102048	0.00228851	0.0147843	0.816352	1	0.722649	0.734664	0.25614	0.587199	0.618315
Q8BFR5;Q8BFR5-2;A0A0U1RPC4;A0A0U1RNQ6	Elongation factor Tu, mitochondrial	Tufm	281	0.102159	0.0144198	0.0735327	0.167748	0.330352	0.33639	0.455352	0.34245	0.495019	0.708062	0.757083	1	0.902743	0.952665	0.734934	0.387019	0.288858	0.14928	0.171515	0.157915	0.135181	0.0743366	0.0711716	0.0268304	0.0568544	0.00568506	0.031558	0.125999	0.192376	0.178979	0.268848	0.267837	0.317222	0.545309	0.732327	0.960566	1	0.738449	0.224318	0.159592	0.1313	0.177906	0.159242	0.0488155	0.127707	0.0951401
P11714	Cytochrome P450 2D9	Cyp2d9	39	0.0688569	0.00647857	0.0306927	0.0579859	0.10088	0.121978	0.172331	0.172546	0.270214	0.351375	0.415375	0.500982	0.629848	0.741978	1	0.381103	0.168177	0.102099	0.133774	0.196838	0.163876	0.0425708	0.0130488	0.00252187	0.0936923	0.00558373	0.0504877	0.12136	0.173065	0.16834	0.184857	0.273846	0.379091	0.463216	0.612954	0.731651	0.820436	1	0.834916	0.54294	0.241028	0.155118	0.243161	0.0282681	0.142173	0.0834439
Q8K169;P17717	UDP-glucuronosyltransferase 2B17	Ugt2b5;Ugt2b17	39	0.0682102	0.00322926	0.0153009	0.0390424	0.0666354	0.0521689	0.0826933	0.0920042	0.119868	0.189921	0.182552	0.280516	0.354838	0.562276	1	0.329447	0.338951	0.15405	0.204191	0.198953	0.187595	0.13392	0.0147804	0.00356496	0.0780649	0.00366438	0.0294109	0.0753525	0.153332	0.192324	0.238874	0.215931	0.313776	0.442482	0.664326	0.695899	0.766658	1	0.647548	0.52215	0.572393	0.45874	0.426545	0.165382	0.411488	0.218617
P35486;P35487	Pyruvate dehydrogenase E1 component subunit alpha, somatic form, mitochondrial	Pdha1	17	0.068445	0.0012007	0.00212772	0.00356024	0.00434155	0.00526032	0.0109205	0.0530974	0.534176	1	0.865038	0.796443	0.872694	0.58878	0.243109	0.0446335	0.064944	0.0359678	0.0315139	0.0326192	0.0273269	0.0252231	0.0362637	0.00399944	0.0479734	0.000489525	0.00162522	0.00181901	0.00304466	0.00472458	0.0147755	0.0270455	0.595871	1	0.62138	0.481308	0.30138	0.222586	0.0344957	0.0245539	0.0316444	0.0229739	0.0247133	0.00257639	0.0223321	0.00933388
Q00623;A0A1L1STX7;CON__P15497	Apolipoprotein A-I;Proapolipoprotein A-I;Truncated apolipoprotein A-I	Apoa1	138	0.0111894	0.000260561	0.000803689	0.00105826	0.00205252	0.00117146	0	0.00119959	0.000476828	0.000497323	0.00106609	0.0033078	0.00392033	0.00523402	0.0188182	0.0975535	0.422698	0.632996	0.756244	1	0.744358	0.537031	0.0894531	0.0325426	0.00649707	0.00328598	0.00102222	0.0024274	0.00749751	0.00149616	0.0137354	0.00603582	0.00622596	0.0178817	0.0025558	0.00201752	0.0126843	0.0191176	0.00604936	0.0410623	0.240852	0.685635	0.919357	0.371103	1	0.742511
Q64310;E0CXD9;F7CH13	Surfeit locus protein 4	Surf4	40	0.106336	0.0443773	0.275007	0.504605	0.775071	0.818187	0.919058	0.914463	0.955709	1	0.835711	0.821285	0.653844	0.325234	0.190116	0.0447647	0.0307704	0.0102741	0.0105263	0.00684244	0.00618261	0.000425186	0.00581557	0.0029633	0.147416	0.0127434	0.188897	0.385979	0.582958	0.874708	0.775289	0.453035	1	0.936432	0.848457	0.861366	0.613278	0.312703	0.0661659	0.041222	0.0109291	0.00448131	0.0128058	0.000450643	0.00318354	0.00125687
P70349;B0R1E3	Histidine triad nucleotide-binding protein 1	Hint1	199	0.00514868	0.0010865	0.00105016	0.000781232	0.00026132	0.000513515	0.00109478	0	0	0	0	0.00131667	0.00401449	0	0	0.0123722	0.0294335	0.349107	0.364193	0.66552	1	0.594516	0.658803	0.00137816	0.000782422	8.08682e-05	0	0	0.000327062	0.00109391	0	0.000564492	0.00037784	0.00414489	0.00712661	0.00645345	0.00811089	0.0018177	0.00751532	0.000995963	0.0118461	0.150334	1	0.131517	0.588733	0.463972
P62858;G3UYV7;J3QNN8	40S ribosomal protein S28	Rps28;Gm10263	454	0.168301	0.019065	0.408479	0.607079	1	0.773152	0.443078	0.300671	0.356733	0.20248	0.301536	0.1913	0.753382	0.730886	0.511841	0.197153	0.159376	0.0327908	0.0187116	0.00292281	0.00807446	0	0.032881	0.00294463	0.122881	0.00624702	0.13499	0.850819	1	0.67489	0.693298	0.152521	0.327438	0.467489	0.396049	0.318288	0.587349	0.605987	0.263612	0.138402	0.0310157	0.0259611	0.0398778	0.0192487	0.0370586	0.00641688
A0A075B5P2;P01837	Ig kappa chain C region	Igkc	6	0.214734	0.0162521	0.0671231	0.101256	0.103068	0.171619	0.220076	0.309476	0.326546	0.420527	0.34094	0.465637	0.676284	1	0.204892	0.182608	0.225953	0.168804	0.128033	0.105397	0.096895	0.0108861	0.0861924	0.0151324	0.242986	0.027895	0.179598	0.270612	0.324506	0.321413	0.511292	0.304441	0.841944	0.565632	0.411867	0.814583	0.897704	1	0.303285	0.34211	0.277945	0.131383	0.125548	0.159719	0.131896	0.10313
E0CXN5;P13707	Glycerol-3-phosphate dehydrogenase [NAD(+)];Glycerol-3-phosphate dehydrogenase [NAD(+)], cytoplasmic	Gpd1	32	0.0840013	0.00340402	0.00250224	0.00303881	0.00277539	0.00416094	0.00137868	0.00611511	0.00261064	0.0024147	0.00467331	0.00374743	0.00541169	0.00999523	0.0113711	0.069492	0.513286	0.883584	0.844739	0.96465	1	0.967589	0.665091	0.0652778	0.0614846	0.000612243	0.00302067	0.00714328	0.00632379	0.000976184	0.0045349	0.00504024	0.0104709	0.00936271	0.00869641	0.00708554	0.00830925	0.0078081	0.00600844	0.0473925	0.285995	0.708105	0.727882	0.282222	1	0.772791
Q3TML0;Q922R8	Protein disulfide-isomerase A6	Pdia6	84	0.085447	0.000876233	0.00113351	0.0012816	0.00167379	0.00232635	0.00116656	0.0109904	0.0291118	0.0155011	0.0110157	0.00810713	0.0188659	0.0729918	0.703529	1	0.649094	0.440953	0.475692	0.406826	0.515376	0.265488	0.0354456	0.0233502	0.0526113	0.000342253	0.000844589	0.00309133	0.00342203	0.000805233	0.00396392	0.0019966	0.0473315	0.00443227	0.0116269	0.0137175	0.0107682	0.0818152	0.3186	1	0.541095	0.425835	0.441736	0.116915	0.275815	0.211424
Q9CQR2	40S ribosomal protein S21	Rps21	454	0.158204	0.144542	0.897942	0.866803	1	0.618024	0.438703	0.311875	0.223396	0.209509	0.285816	0.182089	0.306558	0.400797	0.20253	0.0922987	0.0485829	0.0149017	0.00897358	0.00650916	0	0.0014918	0.007162	0.00304057	0.0948582	0.0963426	0.421766	0.580303	1	0.671079	0.361356	0.288096	0.290376	0.216942	0.349042	0.254291	0.386798	0.480535	0.114037	0.027448	0.0164892	0.0132218	0.00337181	0.000480856	0.00193377	0.000738127
Q922D8;A0A1W2P733;A0A1W2P7L5	C-1-tetrahydrofolate synthase, cytoplasmic;Methylenetetrahydrofolate dehydrogenase;Methenyltetrahydrofolate cyclohydrolase;Formyltetrahydrofolate synthetase;C-1-tetrahydrofolate synthase, cytoplasmic, N-terminally processed	Mthfd1	61	0.108939	0.00148787	0.00898069	0.032587	0.0718547	0.0753816	0.0794477	0.0629207	0.128738	0.13434	0.114083	0.115189	0.123123	0.290361	1	0.653955	0.321657	0.181345	0.214293	0.172293	0.157237	0.0765949	0.0160094	0.0115278	0.155785	0.00290649	0.0191738	0.0751288	0.115528	0.104326	0.13163	0.0915574	0.170166	0.188877	0.228963	0.273328	0.242975	0.385632	0.805771	1	0.465011	0.242188	0.391461	0.1505	0.29657	0.185339
Q9CPX4;P29391;A0A1B0GR60;P49945;A0A1B0GRH4	Ferritin;Ferritin light chain 1;Ferritin light chain 2	Ftl1;Ftl2	138	0.110857	0.00242555	0.00570651	0.0116489	0.0148681	0.016725	0.0191717	0.0276439	0.0221051	0.0142551	0.0205495	0.0192997	0.0167515	0.0583497	0.127717	0.213358	0.677714	1	0.772297	0.771703	0.63552	0.951269	0.314226	0.0103872	0.0733205	0.000353394	0.000455816	0.00225229	0.00430123	0.00264071	0.0129587	0.0057103	0.0104154	0.00666935	0.0239904	0.0240808	0.0358141	0.0770322	0.0477539	0.134618	0.591198	1	0.588892	0.29399	0.638078	0.749269
Q8BW75;E9Q3X6;E9PVL9	Amine oxidase [flavin-containing] B	Maob	48	0.122925	0.0406958	0.181288	0.310702	0.504822	0.571757	0.640393	0.524664	0.673986	0.749587	0.781202	0.965077	1	0.809313	0.869502	0.204068	0.128659	0.0889741	0.0827171	0.0466605	0.0296885	0.0104339	0.00861036	0.00747536	0.140212	0.0473455	0.111333	0.546887	0.683302	0.607009	0.771472	0.702141	0.793705	0.975193	0.985958	0.958109	1	0.841797	0.333103	0.172045	0.085853	0.0477358	0.0389182	0.0217347	0.034484	0.0200427
Q01853	Transitional endoplasmic reticulum ATPase	Vcp	61	0.0822474	0.00238163	0.0116345	0.0265539	0.0381696	0.049904	0.0612717	0.0751013	0.11917	0.149907	0.135001	0.123718	0.102844	0.130512	1	0.43142	0.163823	0.0896222	0.09677	0.0870784	0.0689905	0.0239716	0.00907815	0.00559414	0.126562	0.00242533	0.0164102	0.0474645	0.0768175	0.0669648	0.102433	0.0919624	0.188846	0.171551	0.191862	0.212634	0.15492	0.245135	1	0.712683	0.256858	0.164925	0.159152	0.0553589	0.118144	0.0611261
P62962;Q5SX49;CON__P02584;J3QMC2	Profilin-1;Profilin	Pfn1	82	0.01999	0.000770546	0.000634704	0.000693167	0.00107868	0.000696899	0.000676551	0.00162075	0.000606534	0.00263759	0.00408267	0	0	0.00071262	0.00227593	0.00268565	0.0775506	0.406912	0.530024	0.788517	0.619315	0.670237	1	0.00627802	0.0116346	0.000159005	0.000243038	0.00108638	0.000470564	0.000376239	0	0	0	0.00519528	0.00250573	0.000680768	0.00117192	0	0.000889332	0.0014501	0.132766	0.752799	0.789313	0.528632	0.973041	0.466864
A0A0R4J275;Q7TMF3;F6RBR6	NADH dehydrogenase [ubiquinone] 1 alpha subcomplex subunit 12	Ndufa12	40	0.280495	0.0691308	0.370369	0.519597	1	0.859568	0.947346	0.763884	0.945323	0.878632	0.707981	0.641964	0.37743	0.191326	0.139592	0.0614135	0.00609391	0.00866434	0.00744943	0.0096359	0.00763639	0.00473244	0.018082	0.0117133	0.15097	0.0271554	0.241961	0.668169	0.933131	0.765381	1	0.845194	0.953674	0.768368	0.849754	0.634315	0.407159	0.18474	0.0951682	0.0135955	0.00144304	0.00620323	0.0157861	0	0.00724243	0.00396127
Q91VA0;Q91VA0-2;D3Z106;D3YV36;A0A140LHG2;F6XLJ8;F6V4U2;Q8K0L3;Q8K0L3-3;Q8K0L3-2	Acyl-coenzyme A synthetase ACSM1, mitochondrial	Acsm1	32	0.239942	0.0117655	0.013153	0.0156954	0.0214641	0.023697	0.0393171	0.0395764	0.0368819	0.0411286	0.0378726	0.047618	0.0379518	0.0642684	0.0679808	0.0838648	0.499468	0.869556	0.767976	0.771255	1	0.91396	0.893695	0.0827749	0.148327	0.00294847	0.00735793	0.0184478	0.0187996	0.0174182	0.0345965	0.0325716	0.0258137	0.0451987	0.058451	0.059681	0.0533852	0.0695281	0.0325662	0.0551188	0.248681	0.746816	0.909887	0.303329	0.755648	0.729735
Q9WTP6;Q9WTP6-2	Adenylate kinase 2, mitochondrial;Adenylate kinase 2, mitochondrial, N-terminally processed	Ak2	NA	0.0934798	0.0052366	0.00314961	0.00449579	0.00456051	0.0078227	0.00714299	0.0125882	0.0178543	0.0065283	0.00789886	0.00757405	0.0120524	0.0144446	0.078522	0.411318	0.675467	0.576701	0.622456	0.645635	1	0.481126	0.363456	0.0367309	0.0734374	0.00149171	0.0047871	0.00364351	0.00820942	0.0065545	0.00938591	0.00273337	0.0296973	0.00979008	0.0100175	0.00633894	0.0147743	0.020444	0.0249381	0.477958	0.504559	0.411192	1	0.124473	0.575963	0.513927
P05213	Tubulin alpha-1B chain	Tuba1b	48	0.244541	0.0315688	0.220305	0.364061	0.520875	0.576508	0.666852	0.68248	0.720123	0.856069	0.876334	0.899081	0.790915	0.727303	1	0.289492	0.166933	0.223109	0.166725	0.0634114	0.0908945	0.073918	0.0168469	0.0146843	0.163341	0.0102167	0.143104	0.258459	0.403449	0.394675	0.481778	0.421315	0.553112	0.674643	0.792455	0.836702	0.891566	1	0.480296	0.197629	0.0522646	0.0646995	0.167836	0.0111081	0.0944813	0.0676906
A2ACG7;Q9DBG6	Dolichyl-diphosphooligosaccharide--protein glycosyltransferase subunit 2	Rpn2	40	0.134246	0.0904934	0.513428	0.705974	0.876053	0.876053	0.906208	0.962342	0.873221	0.99547	1	0.907765	0.806399	0.271579	0.0989736	0.0395441	0.0292362	0.0206866	0.0156254	0.00170008	0.00109924	0.00289708	0.00786296	0.00845686	0.114715	0.0653265	0.477635	0.603838	0.798595	0.625013	0.909724	0.532808	0.947357	1	0.921518	0.832744	0.489096	0.221148	0.0882438	0.0411601	0.0320355	0.00641525	0.00109564	0.0010751	0.00123025	0.000399609
E9PUL7;G3UWY7;E0CYC6;G5E8L3	N-acetyltransferase 8B	Cml1;Nat8b	140	0.057826	0.0218543	0.223051	0.438907	0.860461	0.741684	0.826224	0.62985	0.829947	0.962444	0.786758	1	0.708337	0.50807	0.350927	0.116042	0.0768126	0.0467098	0.0306159	0.0387827	0.0209931	0.0108159	0.00404403	0.0016497	0.0563576	0.00614638	0.044582	0.43739	0.678433	0.522831	0.779373	0.60634	0.762557	0.983008	1	0.987487	0.734852	0.454074	0.15955	0.0705084	0.0234585	0.0110388	0.0162627	0.00802994	0.0154636	0.00709168
CON__P00761			298	0.34398	0.288397	0.474116	0.4161	0.40635	0.363617	0.40697	0.399966	0.365218	0.436601	0.315167	0.363501	0.346787	0.240751	0.187027	0.141405	0.458738	0.389201	0.369095	0.331076	0.361893	0.336581	1	0.956462	0.305843	0.136822	0.236549	0.37937	0.394687	0.331713	0.369722	0.484888	0.402846	0.406826	0.464759	0.34845	0.371698	0.121768	0.108398	0.0552766	0.283117	0.197139	0.292921	0	0.326351	0.30814
Q9CYN2;A0A140LHG8;A0A140LJ01;A0A140LHR3;A0A140LJG6;A0A140LIK0;A0A140LHW5	Signal peptidase complex subunit 2	Spcs2	56	0.13649	0.0823258	0.366849	0.553953	0.667694	0.763924	0.843904	0.919137	1	0.772933	0.813795	0.83233	0.743646	0.602768	0.409377	0.0743982	0.032257	0.0188598	0.0109588	0.00781473	0.00740533	0.00285352	0.00366177	0.0029103	0.16716	0.0766689	0.5469	0.644986	0.763737	0.580183	0.884249	0.695886	1	0.834492	0.698314	0.628512	0.503619	0.314475	0.127226	0.0438058	0.00908913	0.00995762	0.0152381	0.0021398	0.0136711	0.00175283
Q9DCT2	NADH dehydrogenase [ubiquinone] iron-sulfur protein 3, mitochondrial	Ndufs3	NA	0.124458	0.0504122	0.40355	0.648075	0.997774	1	0.934838	0.764501	0.793983	0.787304	0.594248	0.66799	0.413309	0.273875	0.182635	0.0338628	0.0191968	0	0.00556179	0.00353863	0.00479501	0	0.0111504	0.00416041	0.107027	0.0147048	0.17764	0.624413	1	0.836781	0.846881	0.807615	0.820632	0.856765	0.72498	0.648123	0.611126	0.326541	0.0519444	0.0278709	0.0293065	0.0125482	0.00461923	0.000670483	0.00465153	0.00241993
Q99L04	Dehydrogenase/reductase SDR family member 1	Dhrs1	48	0.0727231	0.0112564	0.124085	0.239835	0.356173	0.423193	0.504995	0.607063	0.469993	0.623826	0.772395	0.762198	1	0.918659	0.57993	0.129189	0.0865776	0.0437381	0.0434345	0.0429719	0.0456438	0.0172504	0.0429011	0.0224368	0.0623732	0.00791291	0.0557501	0.215397	0.430041	0.38877	0.48047	0.301154	0.661616	0.600871	0.709471	0.820466	1	0.848334	0.236155	0.116921	0.0607751	0.0153799	0.0361724	0.0138241	0.0475463	0.0174095
E9QN99;A0A087WSR2;A0A087WPF8;Q8VCR7;A0A087WRJ2;A0A087WP24;A0A1L1SUX1;A0A1L1SRH5	Alpha/beta hydrolase domain-containing protein 14B	Abhd14b	282	0.0134407	0.00403391	0.00242825	0.00206708	0.000991926	0.00093845	0.00179888	0.000575455	0.00155882	0.00161762	0.00335533	0.0034896	0.00301791	0.0107165	0.0124484	0.00148297	0.0175608	0.412912	0.48297	0.674335	0.935035	0.726857	1	0.0130905	0.00933852	0.000291609	0.000257507	0.00234785	0.00447104	0.00341183	0.00331804	0.00339953	0.00372385	0.000580886	0.00678254	0.00758461	0.0153104	0.0148746	0.00539406	0.000256075	0.0139118	0.149137	0.406707	0.220505	0.425061	0.438386
Q8JZR0	Long-chain-fatty-acid--CoA ligase 5	Acsl5	281	0.0597836	0.0127404	0.0644951	0.113524	0.202783	0.229961	0.294937	0.266483	0.332384	0.40068	0.385505	0.572406	0.52899	0.83526	1	0.360722	0.189421	0.1473	0.126937	0.126267	0.0700481	0.0339208	0.0108887	0.00500462	0.072022	0.00955072	0.0678452	0.17967	0.260838	0.256034	0.332196	0.410492	0.39744	0.544218	0.741241	0.823632	0.877765	1	0.519121	0.342052	0.116822	0.102707	0.100943	0.00803526	0.125748	0.0645706
Q61425	Hydroxyacyl-coenzyme A dehydrogenase, mitochondrial	Hadh	422	0.0883868	0.00215294	0.00337683	0.00359488	0.00578978	0.00781643	0.005877	0.0113694	0.020115	0.00603461	0.00744489	0.000999451	0.00651123	0.0450793	0.0415425	0.491621	1	0.761143	0.717499	0.903097	0.735973	0.759975	0.133322	0.0344997	0.149656	0.00114944	0.00218927	8.67482e-05	0.00596495	0.00317384	0.00788027	0.00509229	0.0307885	0.00626973	0.00404841	0.00666437	0.0225204	0.000959362	0.0361993	0.298693	0.841982	0.692706	0.940824	0.217283	1	0.538776
A2BIM8;P02762;P04938;A2AKN9;A9C497;A9C496	Major urinary protein 6;Major urinary proteins 11 and 8	Mup9;Mup6;Mup8;Mup4;Mup19	58	0.0681202	0.0083955	0.0114295	0.0205386	0.0157963	0.0140294	0.015937	0.00993466	0.00976482	0.0106285	0.00672985	0.00867758	0.00241956	0.00187407	0.00303691	0.000488435	0.0525766	0.537444	0.371947	0.828519	0.673244	0.743797	1	0.00515447	0.0778928	0.00120163	0.00112427	0.013078	0.0125686	0.00915824	0.0160854	0.00304636	0.00573565	0.00976901	0.0105515	0.00833129	0.00351842	0.00253991	0.000677561	0.000610813	0.0260315	0.401399	0.396518	0.0140849	0.592317	0.526577
B1AV77;B1ATI0;P47740;A0A140LJF9;P47739	Aldehyde dehydrogenase;Fatty aldehyde dehydrogenase	Aldh3a2	39	0.063283	0.00951725	0.0375301	0.0712791	0.126818	0.15602	0.172256	0.176606	0.215339	0.324696	0.333486	0.467731	0.456975	0.613323	1	0.676621	0.380989	0.239641	0.193725	0.186039	0.0984577	0.0500474	0.0300551	0.00676803	0.0705889	0.0142488	0.0734456	0.109343	0.174317	0.147423	0.22832	0.276889	0.259617	0.415336	0.548306	0.63587	1	0.885788	0.667233	0.549348	0.348234	0.17997	0.11782	0.0713894	0.160445	0.0581862
Q8R164	Valacyclovir hydrolase	Bphl	32	0.045633	0.000942052	0.000700751	0.00110773	0.00105795	0.00107272	0.00124961	0.00360467	0.00226717	0.00196549	0.00204503	0.00244094	0.00323604	0.00184796	0.00147988	0.0755289	0.625204	0.866287	0.791974	0.974963	1	0.928735	0.51036	0.0244505	0.024832	7.39758e-05	0.000138318	0	0.000596595	0.00409381	0.00482635	0.000877772	0.0016226	0.000560475	0.00494625	0.000785875	0.00391979	0.00205905	0.00193723	0.0741374	0.508607	0.720514	1	0.296516	0.761858	0.770465
Q9DBG1	Sterol 26-hydroxylase, mitochondrial	Cyp27a1	NA	0.102363	0.0106735	0.0677235	0.162557	0.304549	0.339156	0.437016	0.388585	0.555731	0.778981	0.826441	0.889983	0.953525	1	0.936458	0.54144	0.287548	0.230504	0.279185	0.301635	0.170638	0.145865	0.0119082	0.00377682	0.0430167	0.0033648	0.0239583	0.108488	0.163834	0.18218	0.221485	0.235145	0.278901	0.363255	0.434281	0.528861	0.828303	1	0.378821	0.269321	0.231342	0.177369	0.170165	0.0645565	0.174237	0.0798077
Q8C6B0;H3BJI7;Q76I24;Q5I0W6;Q76I26;G3X9G9		Mettl7a1;Methig1;UbiE2;Mettl7a2	19	0.0681075	0.0117878	0.102816	0.187609	0.269255	0.333746	0.385336	0.443024	0.561478	0.708623	0.702184	0.921725	1	0.591377	0.382156	0.0876148	0.0799552	0.0617357	0.0548371	0.0336892	0.0284485	0.0124955	0.0125924	0.00233354	0.0755123	0.00617494	0.0591172	0.292787	0.477667	0.419089	0.599627	0.581092	0.738595	0.81866	0.813882	0.657288	1	0.796302	0.247265	0.0986337	0.0363087	0.0546171	0.0614914	0.0244356	0.0155104	0.00715139
Q64471;D3Z3X5;D3Z5W7	Glutathione S-transferase theta-1	Gstt1	82	0.0509599	0.00234947	0.00153336	0.00139258	0.000458165	0.000312585	0.00284584	0.000657379	0.00247616	0.000499317	0.000408933	0.00309911	0.00108732	0.000354239	0.00401939	0.000399487	0.0272472	0.456354	0.558385	0.88596	0.842663	1	0.724861	0.0298153	0.0259051	0.000178961	0.000665083	0	0	0.000330692	0.0190104	0.000701404	0	0	0	0.000904289	0.000672547	0	0.00849863	0.00177104	0.0206189	0.419842	1	0.288504	0.93311	0.850112
E9PZF0;Q01768	Nucleoside diphosphate kinase;Nucleoside diphosphate kinase B	Gm20390;Nme2	32	0.0707964	0.0165494	0.0849485	0.0895391	0.11757	0.0924832	0.103262	0.104166	0.0798166	0.062613	0.0591141	0.0591141	0.0435306	0.0142242	0.0175817	0.00104456	0.23617	0.763758	0.704295	1	0.905817	0.641969	0.49906	0.0389132	0.0984038	0.0114299	0.0623054	0.0932143	0.151242	0.0879698	0.157666	0.0634219	0.115565	0.0997956	0.0644873	0.0457855	0.0360304	0.0130516	0.00630681	0.00637128	0.226989	1	0.873604	0.342365	0.902186	0.963831
Q9DBM2	Peroxisomal bifunctional enzyme;Enoyl-CoA hydratase/3,2-trans-enoyl-CoA isomerase;3-hydroxyacyl-CoA dehydrogenase	Ehhadh	NA	0.127463	0.0029224	0.00876116	0.0102952	0.0158755	0.0167659	0.0195258	0.0296292	0.0577565	0.0408262	0.0267827	0.0405521	0.0514996	0.114565	0.403876	0.796045	1	0.58567	0.644401	0.744949	0.647416	0.392169	0.183782	0.0336547	0.159917	0.0026277	0.00599519	0.0156622	0.0241613	0.018798	0.0198581	0.0305075	0.0512612	0.0402222	0.0524949	0.0590743	0.070157	0.163001	0.292944	1	0.970914	0.730254	0.840329	0.322727	0.767965	0.544306
Q91WN4;Q91WN4-2;Q3V0K6	Kynurenine 3-monooxygenase	Kmo	56	0.192912	0.0996461	0.381359	0.557428	0.775524	0.75878	0.884971	0.685661	0.78538	0.83023	0.819194	0.778083	0.968963	0.970052	1	0.268318	0.139686	0.100354	0.0658408	0.0447727	0.0149524	0.0122162	0.0149224	0.00920592	0.183969	0.0686582	0.363451	0.60743	0.886728	0.726545	0.826188	0.651072	0.765515	0.961493	0.882096	0.948789	0.943959	1	0.563253	0.126022	0.0612287	0.0413173	0.0245058	0.0154453	0.0336165	0.00843721
P28474;A0A0G2JGS3;Q64437	Alcohol dehydrogenase class-3	Adh5	82	0.261151	0.0107495	0.00471937	0.00670127	0.00339179	0.00346534	0.0036993	0.007448	0.000723718	0.00149386	0.00167773	0.00124237	0.00126546	0.00234995	0.0181975	0.00516556	0.166297	0.591269	0.639388	0.854074	0.936351	0.775216	1	0.0816657	0.177597	0.000839203	0.0011899	0.0020451	0.00263367	0.00184609	0.00704819	0.000707754	0.00157417	0.00384306	0.00104656	0.000532499	0.0128292	0.000520976	0.00147439	0.00112542	0.0758418	0.565276	0.831789	0.281254	0.704201	0.722614
P61620;Q9CYJ6;Q9JLR1;A2ATT9;A0A0A6YVQ7	Protein transport protein Sec61 subunit alpha isoform 1;Protein transport protein Sec61 subunit alpha isoform 2	Sec61a1;Sec61a2	140	0.0411485	0.0214061	0.233835	0.400277	0.677637	0.648874	0.667035	0.567905	0.633572	0.994065	0.829175	1	0.71918	0.465606	0.286262	0.0279741	0.0165336	0.0127691	0.00713785	0.00923253	0.00554404	0.00952118	0.00226052	0.00317534	0.0341519	0.00689686	0.102066	0.482935	0.497676	0.470729	0.693207	0.34074	0.843622	0.95972	0.840759	1	0.686118	0.31814	0.107403	0.0163293	0.0192329	0.0103648	0.0110558	0.00445547	0.0161443	0.00326102
Q91YI0;E0CY49;F7D439;E0CYV3	Argininosuccinate lyase	Asl	32	0.192325	0.00578861	0.00464193	0.00541415	0.00737705	0.00730242	0.01117	0.0160134	0.00622304	0.00900777	0.00416678	0.00750647	0.00195453	0.00928947	0.00930802	0.0094094	0.441803	0.766393	0.880026	1	0.718248	0.945945	0.673512	0.0459016	0.160087	0.00126522	0.00345658	0.00670303	0.00701434	0.00612854	0.00940231	0.00699668	0.00666736	0.00912044	0.00600284	0.0103729	0.0131297	0.00435695	0.00462497	0.00489231	0.335449	1	0.784646	0.237884	0.686162	0.67051
Q9QZD9;A2AE03	Eukaryotic translation initiation factor 3 subunit I	Eif3i	NA	0.0415971	0.00313789	0.0220691	0.0402638	0.0594293	0.0666187	0.104772	0.124453	0.152971	0.15689	0.220909	0.256882	1	0.85765	0.15141	0.0158199	0.00437986	0.00424269	0.00205866	0.00105	9.1705e-05	0	0.000351775	0.00215731	0.0345805	0.00112648	0.00800246	0.0235628	0.0351794	0.0392681	0.0532626	0.046833	0.115124	0.106207	0.0625636	0.254882	0.91569	1	0.064805	0.0135322	0.00440708	0.00187433	0.00182215	0.00124011	0.00051938	0.000489866
Q7TMM9;Q9CWF2	Tubulin beta-2A chain;Tubulin beta-2B chain	Tubb2a;Tubb2b	48	0.168108	0.0226895	0.189729	0.268057	0.396453	0.532691	0.655442	0.478975	0.751574	0.893973	0.947493	0.990106	0.988194	1	0.811952	0.18074	0.0933494	0.0703396	0.0532719	0.0692433	0.0541168	0.0123814	0.018603	0.00596807	0.0509457	0.0138725	0.102981	0.202308	0.24052	0.200305	0.3107	0.212996	0.371613	0.395562	0.808392	0.992115	1	0.659203	0.338017	0.0659319	0.031036	0.0225601	0.0745309	0.00792794	0.02572	0.0255238
A0A0R4J083;P51174	Long-chain specific acyl-CoA dehydrogenase, mitochondrial	Acadl	27	0.152485	0.00268783	0.00399941	0.00932296	0.0116663	0.0118992	0.0138464	0.044636	0.0556009	0.0216367	0.0203435	0.0264891	0.0318321	0.0300592	0.0965194	0.568017	1	0.511136	0.562161	0.535448	0.388558	0.232664	0.181949	0.0333059	0.159747	0.00209103	0.00470454	0.0133568	0.0141515	0.00758372	0.0236783	0.0142278	0.0510538	0.0331063	0.0354989	0.03771	0.0379501	0.041906	0.062493	0.687212	1	0.642602	0.892634	0.356765	0.827335	0.552045
P45952;D6RFD7;D3Z2A5	Medium-chain specific acyl-CoA dehydrogenase, mitochondrial	Acadm	27	0.260798	0.00350257	0.0155784	0.0295496	0.0580917	0.0647965	0.0622363	0.104149	0.158001	0.0966021	0.0896563	0.142671	0.132774	0.125962	0.365693	1	0.946701	0.470684	0.433742	0.437218	0.416831	0.186057	0.0884512	0.0276156	0.22517	0.00326801	0.0200186	0.0431536	0.0536657	0.0429842	0.0946042	0.0505781	0.173775	0.117022	0.125581	0.123917	0.178696	0.153505	0.165381	1	0.936555	0.425183	0.478633	0.218144	0.392135	0.235416
Q8VCT4	Carboxylesterase 1D	Ces1d	138	0.133645	0.0027296	0.00375991	0.00418815	0.00592897	0.00495627	0.00701232	0.0153152	0.0078101	0.00741197	0.00525972	0.00579854	0.00801468	0.00880637	0.00926268	0.0780478	1	0.927599	0.773671	0.985094	0.851396	0.517378	0.53023	0.0355993	0.169857	0.00160537	0.00280653	0.00542048	0.0129018	0.00787535	0.0116971	0.0101832	0.0105348	0.00375368	0.00950076	0.00853158	0.00388095	0.0110084	0.00263604	0.0532419	0.935057	0.838662	0.958606	0.487048	0.88597	0.661311
Q9JJI8	60S ribosomal protein L38	Rpl38	NA	0.0826806	0.0592679	0.295497	0.49168	0.828348	0.632024	0.582051	0.318781	0.363357	0.667674	0.776414	1	0.315518	0.276815	0.178357	0.00205514	0.00792821	0	0	0	0.00521526	0	0.00405656	0.00505619	0.0300982	0.0111846	0.0465773	0.184521	0.322237	0.237995	0.20964	0.234723	0.108122	0.239409	1	0.520823	0.150828	0.0788222	0.00977478	0	0	0	0	0	0	0
Q91WD5;D3YXT0;A0A0A6YW30;A0A0A6YXD3	NADH dehydrogenase [ubiquinone] iron-sulfur protein 2, mitochondrial	Ndufs2	40	0.098637	0.0528877	0.390112	0.572152	0.946038	0.789728	1	0.676352	0.785143	0.893997	0.71148	0.750139	0.427247	0.151719	0.0941453	0.0135221	0.00835388	0.0042721	0.00244576	0.00114757	0.00216158	0.00251558	0.00654358	0.00214268	0.112104	0.0206486	0.18617	0.650757	1	0.851204	0.899294	0.778676	0.719302	0.936463	0.832257	0.649249	0.370144	0.181928	0.0233476	0.014847	0.00943342	0.00771134	0.00555796	0.000754963	0.000454474	0.0011701
P58252	Elongation factor 2	Eef2	127	0.113681	0.00193148	0.00578632	0.00946154	0.015396	0.01611	0.0209387	0.0300598	0.110125	0.122701	0.114103	0.0855983	0.0749402	0.0990741	1	0.801339	0.443333	0.25433	0.252379	0.265256	0.185368	0.0743276	0.0396496	0.0262869	0.147219	0.00130542	0.00472069	0.0100865	0.014558	0.0131683	0.0189235	0.0257075	0.0774483	0.0765235	0.11368	0.106724	0.101103	0.135552	0.549843	1	0.390282	0.216549	0.29753	0.0988777	0.267078	0.0977398
Q9JM62	Receptor expression-enhancing protein 6	Reep6	NA	0.136646	0.00563233	0.0124126	0.020037	0.039532	0.0498236	0.0612784	0.0805864	0.100951	0.117538	0.130956	0.21402	0.182694	0.432969	1	0.815637	0.572583	0.421337	0.489567	0.705705	0.842314	0.347771	0.149303	0.0295932	0.224198	0.00397837	0.0256149	0.048283	0.0625619	0.0610933	0.0781466	0.0884823	0.147957	0.124639	0.27191	0.376896	0.497297	0.632026	0.83151	0.485138	0.907456	0.788759	1	0.0373482	0.716208	0.700616
Q99J08	SEC14-like protein 2	Sec14l2	32	0.195357	0.0086356	0.00704445	0.00528936	0.00347369	0.00378891	0.00542059	0.00497311	0.0023385	0.00411699	0.00511897	0.00395646	0.00521879	0.00413175	0.00492922	0.00190272	0.0862097	0.707715	0.712749	0.940278	1	0.936664	0.816058	0.118786	0.193805	0.000853083	0.00359295	0.00394396	0.00478258	0.00335883	0.00614221	0.00454712	0.00478559	0.00488478	0.00595017	0.00589874	0.00731414	0.0106352	0.0041911	0.00218973	0.0325817	0.359629	0.836083	0.394129	0.770623	0.726004
Q9CR61	NADH dehydrogenase [ubiquinone] 1 beta subcomplex subunit 7	Ndufb7	227	0.16563	0.152404	0.497631	0.67912	0.927036	0.980443	1	0.790948	0.815583	0.840155	0.662321	0.52686	0.26721	0.179433	0.0658497	0.00569818	0.0101893	0	0	0.000889174	0.00118066	0	0.00273353	0.00366389	0.15323	0.211439	0.438114	0.769628	1	0.808758	0.97185	0.693476	0.820375	0.828865	0.755394	0.47801	0.229733	0.0828801	0.0367011	0.00315377	0	0.00186697	0	0	0.00251379	0.00351385
Q07417	Short-chain specific acyl-CoA dehydrogenase, mitochondrial	Acads	27	0.131583	0.000986639	0.00121832	0.00428144	0.00441439	0.00631783	0.00467733	0.0205621	0.0448284	0.013956	0.0101155	0.0131438	0.0141442	0.0217879	0.196327	0.687136	1	0.608846	0.583769	0.562082	0.479975	0.37187	0.171155	0.0290809	0.157976	0.000365598	0.00241977	0.00772182	0.0101779	0.00630543	0.0161831	0.0109197	0.0461187	0.0141157	0.0243405	0.0148005	0.0328504	0.0381143	0.111546	0.83992	1	0.686698	0.628087	0.207423	0.572673	0.365992
Q8K3J1	NADH dehydrogenase [ubiquinone] iron-sulfur protein 8, mitochondrial	Ndufs8	227	0.249371	0.126103	0.736171	0.911238	0.935446	0.939517	1	0.740036	0.841871	0.726999	0.701643	0.596047	0.447261	0.166561	0.0785609	0.0293656	0.0298579	0.0195462	0.0153435	0.00685253	0.0057403	0.00100555	0.00238081	0.0051391	0.171157	0.0670102	0.817902	1	0.939301	0.665763	0.879566	0.675105	0.77384	0.604581	0.664979	0.374545	0.322116	0.198047	0.0888909	0.0238662	0.00534412	0.0213303	0.0146914	0.00254913	0.0107734	0.00136697
Q8VCW8	Acyl-CoA synthetase family member 2, mitochondrial	Acsf2	417	0.269783	0.00479952	0.0261388	0.0548725	0.0737189	0.0886856	0.104736	0.155445	0.149242	0.156861	0.202156	0.231978	0.28568	0.246354	0.249871	0.300788	1	0.855568	0.623799	0.835674	0.787448	0.514733	0.47718	0.0402735	0.204698	0.00238153	0.0217469	0.0899918	0.108665	0.103771	0.158006	0.120023	0.189822	0.205777	0.2664	0.339799	0.443968	0.424216	0.149309	0.298386	0.898846	0.861197	1	0.460762	0.799268	0.786025
Q9CQA3	Succinate dehydrogenase [ubiquinone] iron-sulfur subunit, mitochondrial	Sdhb	523	0.216827	0.0246841	0.130274	0.156348	0.288962	0.339713	0.391302	0.321152	0.500607	0.51177	0.503949	0.711597	0.584743	0.816846	0.913552	0.658621	0.882046	0.63874	0.680563	1	0.883905	0.488923	0.414294	0.0194327	0.269202	0.0161672	0.107801	0.257725	0.363637	0.367754	0.543071	0.448882	0.710867	0.700093	0.889294	0.905218	1	0.812934	0.465628	0.425064	0.655684	0.484186	0.698501	0.239099	0.400999	0.314815
P63037;B1AXY1;B1AXY0;B1AXX9	DnaJ homolog subfamily A member 1	Dnaja1	281	0.0389758	0.00580284	0.0488658	0.112609	0.216668	0.269956	0.374176	0.328908	0.432512	0.573873	0.618545	0.866084	1	0.823179	0.739337	0.0930544	0.0433926	0.0264121	0.0196199	0.0167957	0.0130372	0.0024446	0.00585937	0.000932512	0.0279316	0.00242016	0.0178194	0.154972	0.262964	0.1596	0.336941	0.254362	0.456225	0.661858	0.798737	1	0.964464	0.943143	0.39831	0.0939195	0.0349318	0.0322137	0.0299895	0.00726875	0.0248739	0.0102864
Q9CQC7	NADH dehydrogenase [ubiquinone] 1 beta subcomplex subunit 4	Ndufb4	141	0.393083	0.0492541	0.439751	0.421385	0.575482	0.970728	0.607498	1	0.777132	0.607895	0.444681	0.775222	0.351559	0.227194	0.163513	0.168855	0.117541	0.061952	0.0637771	0.0158017	0.0141486	0.00688566	0.00697975	0.00622768	0.318314	0.0341138	0.262246	0.452614	0.348224	0.609907	0.821852	0.361498	1	0.54773	0.592664	0.483531	0.220704	0.0815703	0.144419	0.106119	0.0313657	0.0282405	0.0130624	0.00610208	0.00521973	0.00615411
Q9EQQ2	Protein YIPF5	Yipf5	NA	0.0791275	0.0552915	0.157123	0.317946	0.471812	0.629912	0.690517	0.589331	0.712409	0.705628	0.607753	1	0.368443	0.274397	0.148259	0.0117444	0.00274178	0.0085535	0.005566	0	0	0	0	0.00314134	0.10114	0.0614801	0.197447	0.378118	0.488241	0.573477	0.664519	0.888607	0.731553	0.819218	0.956384	0.815811	1	0.333802	0.0231758	0.0359711	0.0109299	0	0.00386723	0	0	0
P16331;A0A1W2P6U4;A0A1W2P7X8;A0A1W2P781	Phenylalanine-4-hydroxylase	Pah	138	0.129929	0.00411303	0.00747874	0.010847	0.0112411	0.0112989	0.0134674	0.0186752	0.0158829	0.0241058	0.0253568	0.050411	0.0476864	0.0562503	0.0625593	0.0445958	0.627801	0.80016	0.89355	1	0.897214	0.639357	0.484897	0.0512989	0.136218	0.00286247	0.00740867	0.0134269	0.0253507	0.0191297	0.0203712	0.0273481	0.0242743	0.0590301	0.0872436	0.116786	0.136995	0.177027	0.128507	0.0520805	0.69579	1	0.854854	0.333249	0.822915	0.920639
Q9CPY7-2	Cytosol aminopeptidase	Lap3	138	0.406371	0.0103851	0.011353	0.0106042	0.00591077	0.00729194	0.00912497	0.0471845	0.0166637	0.00271297	0.003309	0.00354208	0.00412377	0.00292361	0.0100871	0.229987	1	0.953509	0.873415	0.897313	0.942708	0.671745	0.452105	0.0298549	0.294063	0.00209111	0.00659647	0.00508625	0.014861	0.00340002	0.0065458	0.0260421	0.0061581	0.00384534	0.00438829	0.0078785	0.00732917	0.00387284	0.0053651	0.142443	0.642773	0.712443	1	0.363997	0.797186	0.640219
A0A0J9YU79;E9Q1Q9;P97328;A0A0J9YUK6;A0A0J9YTU1	Ketohexokinase	Khk	82	0.263166	0.00636548	0.0145764	0.0142696	0.00426645	0.0128103	0.0019692	0.00831835	0.00800883	0.00851923	0.000946811	0.0109661	0.00826325	0.00119794	0.000654877	0.00133293	0.137475	0.605049	0.626505	0.845943	1	0.836173	0.991832	0.06233	0.226928	0.00209256	0.00174147	0.00493223	0.0043768	0.0120707	0.00832523	0.00440994	0.003807	0.00114457	0.00670939	0.00316799	0	0.0207142	0.00165344	0.00101959	0.0667477	0.542247	0.661179	0.458969	0.467366	0.67849
A0A0R4J0I1;P07759;P29621;E9Q499;Q80X76	Serine protease inhibitor A3K	Serpina3k	32	0.133615	0.00622909	0.0138891	0.0219032	0.0251903	0.0261817	0.0347774	0.0376848	0.0316956	0.0448216	0.0340741	0.0536603	0.0597282	0.063778	0.0893423	0.074117	0.345207	0.726166	0.816234	0.842569	1	0.822741	0.725502	0.0728335	0.106841	0.0021135	0.00667175	0.0261981	0.0394302	0.0340447	0.0291157	0.0286337	0.0318015	0.0738402	0.0589704	0.0906711	0.0805282	0.0879099	0.0715184	0.06348	0.188571	0.642061	1	0.27526	0.92091	0.785394
Q91ZA3;H3BL62;D3YZC0;D3YWM4;H3BK61;H3BJR0	Propionyl-CoA carboxylase alpha chain, mitochondrial	Pcca	1	0.0485807	0.00145941	0.00801579	0.0185032	0.0347307	0.0411932	0.0528286	0.0561576	0.0785014	0.134081	0.147624	0.173237	0.247279	0.602599	1	0.0996432	0.0430431	0.023496	0.020783	0.0154549	0.00498345	0.000910796	0.00100939	0.00108717	0.0663602	0.00120241	0.0069192	0.0313059	0.0489171	0.0516206	0.0688407	0.0608156	0.108129	0.138708	0.170499	0.266421	0.339728	1	0.71254	0.172112	0.0456239	0.0373362	0.0281992	0.0137584	0.0230457	0.00593951
Q8CHT0	Delta-1-pyrroline-5-carboxylate dehydrogenase, mitochondrial	Aldh4a1	138	0.163514	0.00453738	0.00968305	0.0159424	0.024762	0.0249905	0.0283427	0.0369107	0.0353074	0.0238199	0.0181075	0.0412606	0.0356064	0.0274597	0.0397299	0.201358	0.980962	0.920144	0.849035	1	0.936866	0.587291	0.399763	0.0625572	0.169352	0.00218148	0.00376049	0.0110078	0.0227157	0.0237112	0.0297418	0.0176173	0.0429875	0.0301993	0.0401297	0.0704771	0.0573967	0.0831292	0.0430315	0.169537	0.638769	0.622759	1	0.141098	0.778418	0.528618
P46978;D3YZN5;A0A1L1SSD1;D6RDS9;F6YHG5	Dolichyl-diphosphooligosaccharide--protein glycosyltransferase subunit STT3A	Stt3a	40	0.0353291	0.0194958	0.336181	0.642807	0.564485	0.76664	0.833198	0.821796	0.797512	1	0.940401	0.887836	0.655667	0.259643	0.0628881	0.00113593	0.00228111	0.00482017	0	0	0	0.00384667	0	0.00198082	0.0349586	0.00624924	0.167576	0.655036	0.733152	0.73793	0.576976	0.510967	0.94633	1	0.704372	0.746764	0.537474	0.240786	0.0137397	0.000981277	0.000838269	0.00031204	0	0	0	0.000306145
O09173	Homogentisate 1,2-dioxygenase	Hgd	32	0.510343	0.0117473	0.0105219	0.00940355	0.00377124	0.00978107	0.0195462	0.0313728	0.00926746	0.00566006	0.00341456	0.0190521	0.00582408	0.00163302	0.0103769	0.0185899	0.65142	0.958639	0.897396	1	0.945444	0.798284	0.676509	0.0422716	0.239894	0.00399247	0.00597783	0.00941465	0.0174483	0.00872915	0.0144131	0.00453707	0.0087143	0.0120548	0.0258507	0.0182819	0.00736955	0.00619332	0.00192703	0.00499741	0.330127	0.88034	1	0.279666	0.496667	0.649618
Q99LX0;A2A813;A2A815;A2A817;A2A816	Protein deglycase DJ-1	Park7	82	0.0621056	0.00742893	0.00406496	0.00300342	0.00151713	0.00172965	0.00127292	0.00145066	0.000859459	0.000463481	0.00123557	0	0.000812621	0.00335497	0.00158746	0.00197926	0.0402151	0.266008	0.353008	0.426577	0.440989	0.416536	1	0.0168162	0.0711496	0.000100153	0.000666274	0.00125832	0.000799611	0	0.000834205	0.000723411	0.00132636	0.000662631	0.00192832	0.00127037	0.0176398	0.000940453	0.00458106	0.00795502	0.0362349	0.431181	0.530636	0.323893	0.581254	0.620861
P10639	Thioredoxin	Txn	82	0.126069	0.0424074	0.00501189	0.00399693	0.0039885	0.00353881	0.00482467	0.00382386	0.00450923	0.00431508	0.00520904	0.017335	0.00892304	0.055898	0.0612738	0.00972218	0.00988442	0.247684	0.306836	0.471029	0.654817	0.475123	1	0.0455227	0.0598559	0.00019676	0.00713533	0.0064534	0.00893055	0.00352894	0.0138897	0.00334757	0.0165001	0.0179961	0.0112537	0.0125352	0.0168683	0.0294468	0.0258936	0.00625666	0.00734432	0.242769	0.543379	0.384442	0.628769	0.556248
Q8VCN5	Cystathionine gamma-lyase	Cth	138	0.474139	0.0153183	0.0109123	0.00766651	0.00471803	0.00283858	0.0064378	0.0179792	0.00445214	0.00409677	0.00640141	0.00428556	0.0090935	0.00396994	0.00292607	0.018601	0.405669	0.946	0.930074	0.874334	1	0.959395	0.591995	0.0721932	0.283861	0.00281135	0.0049514	0.00478756	0.00456579	0.00464208	0.0069055	0.00177433	0.00205874	0.00542262	0.00323323	0.0025411	0.00541715	0.00386024	0.0021705	0.00277643	0.190624	0.470323	1	0.162473	0.690518	0.460184
A0A0R4J0R1;O70404	Vesicle-associated membrane protein 8	Vamp8	141	0.16587	0.0621621	0.345146	0.566224	0.742358	0.80415	0.824835	1	0.919749	0.747594	0.615422	0.710349	0.562205	0.272344	0.184434	0.0490692	0.00588676	0.00269451	0	0.00552746	0.00694312	0	0	0.00691366	0.129704	0.0145371	0.227669	0.433504	0.704308	0.644363	1	0.335778	0.911946	0.874977	0.729056	0.709808	0.248109	0.165322	0.0224363	0.012539	0	0	0.00227223	0	0	0
Q9DBF1-2;Q9DBF1;G3UYR8;G3UY72;E9Q1H3;E9Q1G1	Alpha-aminoadipic semialdehyde dehydrogenase	Aldh7a1	NA	0.120834	0.00281492	0.00319572	0.00197145	0.00331632	0.00257344	0.00301611	0.00803756	0.00449494	0.00345488	0.00379817	0.00653913	0.00315926	0.00274974	0.00972439	0.0356007	0.781254	1	0.908536	0.961682	0.833643	0.794453	0.70578	0.0335725	0.0870041	0.000757938	0.00147288	0.00303183	0.00428054	0.00262925	0.00287983	0.00540941	0.00190979	0.00291808	0.00345222	0.00459656	0.00967912	0.0343765	0.0100347	0.0156261	0.503997	0.916997	1	0.355405	0.94124	0.660179
Q8CAQ8-2	MICOS complex subunit Mic60	Immt	136	0.114553	0.0608829	0.400615	0.645087	1	0.928436	0.920154	0.609557	0.50935	0.401315	0.237785	0.212964	0.177059	0.0843778	0.0662433	0.0239637	0.00907677	0.00575593	0.00320026	0.00273109	0.00454459	0.0206563	0.00751846	0.00637701	0.120265	0.0329829	0.228902	0.801939	1	0.730554	0.847921	0.464274	0.548298	0.423096	0.313236	0.253579	0.163849	0.103892	0.0293167	0.0162589	0.00453584	0.116268	0.00640166	0.0945567	0.00455517	0.00220556
Q60930;G3UX26;D3YZT5;D3YUN8	Voltage-dependent anion-selective channel protein 2	Vdac2	163	0.250275	0.104048	0.58095	0.889344	0.999926	0.779729	1	0.910775	0.659964	0.601979	0.641658	0.376559	0.331113	0.087193	0.0510775	0.00887632	0.0057292	0.00120695	0	0	0.00085221	0	0.000768418	0.00662338	0.309421	0.045873	0.500503	0.897226	0.887888	0.719306	1	0.623715	0.808819	0.583324	0.322461	0.285479	0.201713	0.119334	0.0285424	0.00794729	0.0106973	0.00144795	0.00335927	0.00146994	0.000829484	0
P18760;F8WGL3	Cofilin-1	Cfl1	436	0.190679	0.0137128	0.0201954	0.0292519	0.0292085	0.0336368	0.0386509	0.055874	0.0544843	0.0537953	0.0898426	0.126254	0.224365	0.153018	0.200613	0.118903	0.161162	0.429734	0.676873	0.586808	0.949783	0.441775	1	0.172204	0.197341	0.00293051	0.0198484	0.0724611	0.0901178	0.0767013	0.133345	0.102172	0.22483	0.182726	0.189541	0.275444	0.43251	0.359164	0.219073	0.176035	0.138147	0.32215	0.711339	0.381727	0.707263	0.432853
O55142	60S ribosomal protein L35a	Rpl35a	197	0.282688	0.303761	1	0.915942	0.948696	0.321203	0.368942	0.157464	0.22987	0.347696	0.491333	0.500616	0.135312	0.0506572	0.0625377	0.0206152	0.00858696	0.00626804	0.00163007	0	0.00143428	0	0	0.00723123	0.133005	0.142436	0.674064	0.813052	0.701105	0.549953	0.370719	0.415896	0.326047	0.411375	1	0.418033	0.234792	0.163202	0.0287564	0.0213332	0.00708297	0.000834792	0.00675996	0.00171426	0.00583816	0.00137866
O08547;E9Q6R3;A0A0G2JF08;D6RES2	Vesicle-trafficking protein SEC22b	Sec22b	140	0.0696666	0.0182313	0.157233	0.345643	0.565927	0.679995	0.847702	0.55083	0.789253	1	0.719979	0.885361	0.624316	0.463636	0.468245	0.116306	0.0540057	0.0335999	0.0289898	0.0336085	0.0371374	0.0161105	0.0253082	0.00173971	0.0558558	0.00845892	0.075531	0.337834	0.472577	0.432834	0.652278	0.492889	0.550552	0.849683	1	0.93105	0.465917	0.486275	0.204085	0.0764591	0.0185354	0.0259584	0.0882883	0.0554023	0.0746356	0.0436965
Q9CQ91;D3Z670	NADH dehydrogenase [ubiquinone] 1 alpha subcomplex subunit 3	Ndufa3	163	0.129007	0.0757531	0.584335	0.758738	0.935564	0.915814	1	0.980321	0.928389	0.716041	0.645951	0.396562	0.267768	0.0891589	0.0468677	0.00551996	0.00379156	0	0	0	0	0	0	0	0.0344571	0.0371554	0.358519	0.527848	0.931743	0.583498	1	0.305414	0.678192	0.449468	0.380026	0.201962	0.207804	0.0940728	0.00656082	0.00275727	0.00943833	0	0	0	0	0
Q68FD5;Q5SXR6;F6Z1R4	Clathrin heavy chain 1;Clathrin heavy chain	Cltc	17	0.0253434	0.0010868	0.00284313	0.00650875	0.0223887	0.0350426	0.0440687	0.0321566	0.160415	1	0.743155	0.333281	0.117536	0.0601952	0.0180083	0.00153162	0.000925045	0.000526459	0.000181632	0.000672621	0.000847801	0.000481194	0.00263443	0.0028961	0.0341824	0.000827605	0.00308147	0.0123361	0.043428	0.0577587	0.058804	0.0577819	0.104204	1	0.983358	0.342311	0.130316	0.0636899	0.0113937	0.00311577	0.00103961	0.00127463	0.00147387	0.000609086	0.00155728	0.000703419
Q9R0P3;H3BLJ9;H3BJL6;H3BKH6;H3BJP2;H3BK43;H3BJC6;H3BL99	S-formylglutathione hydrolase	Esd	NA	0.19885	0.0176892	0.00812147	0.00566073	0.00473422	0.0029861	0.00360046	0.00245945	0	0.000455559	0	0	0	0.000719692	0.000959681	0.000917674	0.0825181	0.490813	0.659901	0.908959	0.928745	0.722323	1	0.0765311	0.202631	0.00121476	0.00177256	0.00392433	0	0	0.000518056	0.000460614	0.00174292	0.00112143	0	0.000235572	0.000843169	0.000261733	0.00113363	0.000623171	0.0261902	0.178068	0.99899	0.24892	0.693859	0.603338
P60060;G3UWH0	Protein transport protein Sec61 subunit gamma	Sec61g	349	0.0856845	0.000788987	0.0681304	0.107349	0.296976	0.360738	0.418181	0.361594	0.608851	0.808315	0.58622	0.670861	0.412181	0.580192	1	0.472092	0.199284	0.0574873	0.0637676	0.0459946	0.0755128	0.00342522	0	0.00030121	0.0274128	0.000606337	0.0105221	0.103158	0.272091	0.309678	0.592232	0.571075	0.642335	0.51182	1	0.672754	0.69449	0.85606	0.597916	0.163902	0.0325509	0.00344224	0.0288922	0.0137698	0.0237345	0.00873165
P52430;H3BK03;H3BLB8	Serum paraoxonase/arylesterase 1	Pon1	434	0.258256	0.0182259	0.0436543	0.079334	0.162041	0.195153	0.230555	0.254348	0.287561	0.309008	0.317452	0.539143	0.503243	0.677153	0.855172	0.396807	0.378409	0.323924	0.435777	0.905013	1	0.552969	0.936868	0.112648	0.294699	0.00950143	0.0536584	0.0797824	0.150885	0.137474	0.17838	0.213896	0.337355	0.273198	0.478835	0.559262	0.693819	0.797893	0.530976	0.477767	0.505598	0.6739	1	0.390535	0.724983	0.719335
P24369	Peptidyl-prolyl cis-trans isomerase B	Ppib	35	0.0344202	0.0031832	0.00810226	0.0187263	0.0784074	0.0558288	0.092784	0.0453708	0.0901342	0.178297	0.115193	0.192909	0.148734	0.359679	0.760274	0.510315	1	0.630953	0.656068	0.832434	0.832641	0.566826	0.221856	0.0317884	0.0456694	0.00143759	0.00809051	0.0240788	0.0463571	0.0346518	0.0490192	0.111655	0.0692956	0.152421	0.319932	0.266915	0.236842	0.255334	0.114598	0.425634	1	0.868246	0.991339	0.530813	0.760296	0.54895
E9Q3V2		Slc35a3	40	0.122098	0.0726089	0.36492	0.581875	0.780384	0.781964	0.863313	0.787393	0.906071	0.901339	1	0.948661	0.709009	0.362759	0.272634	0.0603446	0.0111384	0.128509	0.0144411	0.00877929	0.003685	0	0.000904018	0.00543821	0.091292	0.0320441	0.307341	0.698252	0.676385	0.59542	0.905438	0.565923	0.988454	0.819841	1	0.919822	0.355015	0.288183	0.0762046	0.0328711	0.0097723	0.00204754	0.00403038	0.00536664	0.0139992	0.000455499
Q8BI08	Protein MAL2	Mal2	227	0.200798	0.250881	0.544552	0.646314	0.707164	0.923254	1	0.911098	0.657067	0.548234	0.506517	0.252708	0.187607	0.12644	0.0257355	0.00695282	0.0198705	0.0143638	0.013323	0.0187039	0.0133561	0.00748759	0	0.00383745	0.234728	0.142367	0.552319	0.813876	0.89519	0.790995	1	0.830483	0.788104	0.558181	0.470064	0.436259	0.33664	0.133694	0.0309934	0.0176596	0.06039	0.00716201	0.0102473	0	0	0
P40936	Indolethylamine N-methyltransferase	Inmt	37	0.117393	0.00898609	0.00631361	0.00423806	0.00109415	0.00157555	0.0016572	0.00262437	0.00240443	0.00142955	0.0016837	0	0.00312905	0	0	0.00534574	0.0118075	0.122315	0.122849	0.247585	0.166859	0.319213	1	0.0604933	0.134287	0.000264015	0.00051702	0	0	0	0.000288856	0.000135967	0	0	0	0	0	0	0.00103877	0	0.00335741	0.284152	0.250582	0.127867	0.402644	0.373733
Q9CQS8;E9PW43	Protein transport protein Sec61 subunit beta	Sec61b;Gm10320	128	0.23908	0.0312824	0.264508	0.299099	0.367865	0.505725	0.591674	1	0.820925	0.709763	0.740608	0.551842	0.510187	0.980681	0.822962	0.637653	0.251248	0.1656	0.132078	0.102907	0.174801	0.0697193	0.0362033	0.0123955	0.0680532	0.0135804	0.111771	0.30511	0.377201	0.358062	0.697386	0.433006	1	0.844615	0.620685	0.727219	0.431519	0.48274	0.267801	0.119563	0.0431221	0.0164678	0.0741505	0.00264502	0.0481749	0.0089644
P46471;Q8BVQ9	26S protease regulatory subunit 7	Psmc2	33	0.050893	0.00191585	0.0141589	0.0252465	0.0393146	0.04901	0.0676497	0.0739356	0.102132	0.16135	0.230273	0.515507	0.883489	1	0.440741	0.0894808	0.0377189	0.0199405	0.0169993	0.00733576	0.00369297	0.00111741	0.00105081	0.000806784	0.0346446	0.000747208	0.0124846	0.0216634	0.0298582	0.0272357	0.0497344	0.0468346	0.0958693	0.107196	0.21324	0.417658	0.85387	1	0.21487	0.0509912	0.0200404	0.0167947	0.00889632	0.0037845	0.00591879	0.00230086
Q99MR8;A0A0G2JF64;A0A0G2JFQ5	Methylcrotonoyl-CoA carboxylase subunit alpha, mitochondrial	Mccc1	123	0.0913085	0.00939584	0.0486124	0.103657	0.168814	0.173338	0.217677	0.25318	0.271324	0.362363	0.472663	0.557188	0.816005	1	0.779726	0.0930189	0.0505348	0.0254538	0.0179042	0.0149051	0.00806128	0.00352635	0.00290104	0.00453493	0.0862839	0.0071129	0.0548446	0.15177	0.211948	0.197633	0.309665	0.209164	0.408324	0.442626	0.553258	0.796739	0.989982	1	0.234622	0.0864018	0.0540687	0.0154874	0.0179291	0.00645386	0.0128169	0.00612533
P26516	26S proteasome non-ATPase regulatory subunit 7	Psmd7	33	0.0420707	0.00185799	0.00567623	0.0105458	0.0178905	0.0228676	0.0308247	0.0340762	0.0416743	0.124967	0.181328	0.427581	0.793735	1	0.606791	0.0688261	0.0260011	0.0224266	0.0150753	0.00933527	0.00279473	0.00110312	0.000487512	0.000730007	0.0337223	0.00149453	0.00632542	0.00865727	0.0153298	0.0180059	0.0196017	0.0341449	0.0374738	0.0784373	0.135304	0.265735	0.945936	1	0.238924	0.0361978	0.0123553	0.00802339	0.0121129	0.000734944	0.00786935	0.00137163
Q8BX24;A2AKQ0;V9GX08		Slc35d1	12	0.142404	0.0527564	0.152421	0.345605	0.615251	0.780391	0.648809	0.931833	0.694034	0.83148	0.728869	1	0.93103	0.21459	0.130757	0.0292743	0.00984015	0.000870428	0	0	0	0	0	0	0.0585167	0.165907	0.166491	0.267772	1	0.178745	0.43784	0.157752	0.646305	0.339897	0.260488	0.164514	0.0892291	0.0480509	0.0262439	0.00668754	0.00416664	0.00266817	0	0	0.000660475	0.000734059
Q8BMF4	Dihydrolipoyllysine-residue acetyltransferase component of pyruvate dehydrogenase complex, mitochondrial	Dlat	17	0.0162248	0.000173097	0.000974197	0.00196883	0.00469573	0.00709544	0.0137637	0.0754747	0.594429	1	0.406912	0.305013	0.161164	0.145244	0.0682948	0.0194109	0.00719668	0.00252777	0.00112951	0.00862228	0.000376649	0.000203855	0.00126219	0.000377168	0.0131106	0.000134036	0.000452246	0.00207745	0.00479346	0.0050301	0.0138836	0.0968509	0.558656	1	0.730605	0.411093	0.256909	0.138389	0.0279108	0.0167989	0.00300757	0.000866543	0.000925883	0.000797205	0.00094748	0.000152523
Q8JZU2;F6VVY4	Tricarboxylate transport protein, mitochondrial	Slc25a1	48	0.0775163	0.0461277	0.243358	0.461081	0.740531	0.666556	0.726263	0.482675	0.809371	0.627723	0.375494	1	0.518224	0.733885	0.309694	0.0860114	0.061527	0.0279968	0.0179857	0.0355123	0.033335	0.000966641	0.0710415	0.00432765	0.0299558	0.0176241	0.0657711	0.307064	0.483659	0.633669	0.413228	0.595038	0.435811	0.524556	0.851331	0.61461	1	0.433874	0.172562	0.0624833	0.0248032	0.0111533	0.0349743	0.00819737	0.0280345	0.0285344
Q8BH00;F6T4U0	Aldehyde dehydrogenase family 8 member A1	Aldh8a1	138	0.316348	0.00632356	0.0145119	0.0205322	0.0223417	0.0269646	0.0332898	0.0510389	0.0328091	0.0462614	0.054164	0.0756798	0.0712078	0.0767155	0.0525436	0.0321181	0.59045	1	0.992617	0.823295	0.817771	0.658753	0.432213	0.0581952	0.273289	0.00245042	0.00726134	0.0199567	0.0173306	0.0272406	0.0308877	0.040808	0.0356718	0.0474068	0.0523277	0.0742122	0.0865289	0.088953	0.0321834	0.0196271	0.489357	0.957116	1	0.521124	0.918273	0.770287
Q99N15;A2AFQ2;O08756	3-hydroxyacyl-CoA dehydrogenase type-2	Hsd17b10	406	0.15235	0.0194879	0.131777	0.243845	0.316581	0.289397	0.247855	0.216506	0.215625	0.301378	0.367503	0.437408	0.441852	0.237631	0.268018	0.401198	1	0.632255	0.677758	0.586492	0.534968	0.228822	0.194401	0.0453541	0.235456	0.0110759	0.0482423	0.582794	0.500195	0.381955	0.198878	0.209666	0.110759	0.316611	0.37065	0.299649	0.657462	0.464212	0.208125	0.551873	1	0.69444	0.668816	0.320581	0.664446	0.330043
Q8BH95	Enoyl-CoA hydratase, mitochondrial	Echs1	159	0.194228	0.00232853	0.00693258	0.00798382	0.00842602	0.00970123	0.0113477	0.0473575	0.0522014	0.0215471	0.0201097	0.0234962	0.0255201	0.0547634	0.0716422	0.432692	1	0.455511	0.341455	0.427974	0.32802	0.255749	0.221738	0.0585219	0.206228	0.00127308	0.00277145	0.0104416	0.0168512	0.010282	0.0165791	0.0117079	0.0391767	0.0385901	0.0179527	0.0175022	0.0166398	0.0125994	0.101059	0.299303	1	0.881796	0.620863	0.183185	0.698159	0.593796
Q9DBT9	Dimethylglycine dehydrogenase, mitochondrial	Dmgdh	NA	0.122164	0.00268739	0.00353594	0.0051365	0.0084668	0.00936466	0.0124384	0.0135746	0.0102493	0.00938289	0.0100132	0.0173123	0.00953785	0.0185976	0.0157764	0.030608	0.443243	0.660271	0.714142	1	0.919648	0.703295	0.484846	0.036306	0.149676	0.00091702	0.00186386	0.00404317	0.00982354	0.00544315	0.0129992	0.00958454	0.0120265	0.0171348	0.0236609	0.0341361	0.0303708	0.0230065	0.00784063	0.0426804	0.552546	0.977105	1	0.38886	0.932823	0.934722
O08705	Sodium/bile acid cotransporter	Slc10a1	313	0.273592	0.360512	0.69133	0.81739	0.875946	0.822813	0.842308	0.914689	0.862757	1	0.848863	0.693058	0.757553	0.394895	0.248555	0.0581865	0.0322634	0.00993247	0.00212186	0	0	0	0.0156858	0.0129228	0.19394	0.241288	0.708025	0.74123	0.880734	0.720228	1	0.433732	0.834507	0.465763	0.00995483	0.305497	0.157673	0.166309	0.073331	0.0508131	0.00923912	0	0	0	0.00496392	0.00243265
Q9DBW0;A0A1C7CYU8	Cytochrome P450 4V2	Cyp4v2	NA	0.103511	0.0256345	0.120295	0.225707	0.36868	0.361284	0.496461	0.484572	0.553261	0.690248	0.795188	0.91067	1	0.839298	0.755563	0.123642	0.042598	0.0206759	0.0145265	0.0235495	0.0127718	0.00433303	0.000550705	0.00326308	0.0724236	0.0125066	0.0920622	0.247231	0.40022	0.367963	0.518051	0.391711	0.665458	0.771149	0.77829	1	0.957702	0.821852	0.233432	0.0962261	0.036052	0.0172138	0.01113	0.0082806	0.00636508	0.00435591
Q99MN9;E9Q1J7;D3YZC1;A0A087WQV1	Propionyl-CoA carboxylase beta chain, mitochondrial	Pccb	1	0.0567898	0.00114818	0.00852424	0.0205171	0.0286233	0.0379528	0.046792	0.0579894	0.0797471	0.145427	0.163485	0.153893	0.264045	0.641362	1	0.173071	0.0644078	0.047756	0.0292916	0.0227443	0.0113681	0.00075985	0.00157434	0.00219253	0.0672955	0.00137942	0.00494063	0.0198518	0.0310263	0.0311475	0.050566	0.0427948	0.0867943	0.065904	0.108855	0.176181	0.29414	0.948596	1	0.191291	0.0473294	0.0405379	0.0629894	0.0117536	0.027166	0.0020161
Q91WT7		Akr1c14	32	0.184066	0.00685027	0.00543047	0.00680756	0.00704371	0.00647029	0.0101275	0.0214521	0.0186384	0.0125229	0.0112888	0.0159352	0.0135077	0.0101231	0.0279117	0.150867	0.937633	0.984173	0.77798	0.840095	0.627358	0.903341	1	0.0839593	0.147019	0.00175782	0.00283841	0.00439455	0.00967074	0.00423316	0.0126078	0.00787499	0.0142392	0.0180445	0.0288855	0.019174	0.015581	0.0281532	0.0117896	0.14688	0.75818	1	0.601845	0.148302	0.943165	0.93997
O08749	Dihydrolipoyl dehydrogenase, mitochondrial	Dld	406	0.208387	0.00760839	0.0208651	0.0303057	0.0353412	0.0469573	0.063165	0.112194	0.219525	0.229801	0.250222	0.632456	0.794886	0.406115	0.367128	0.663014	1	0.541377	0.450625	0.582657	0.495303	0.306365	0.204989	0.0338688	0.162122	0.0051715	0.0227106	0.026011	0.0488011	0.0662236	0.0563167	0.0913177	0.237979	0.196206	0.242968	0.648651	0.870446	0.394875	0.171577	0.652287	1	0.607967	0.670403	0.178269	0.630692	0.441221
Q6ZWZ6;F7AEH4;A0A1W2P7A1;P63323;A0A1W2P810	40S ribosomal protein S12	Rps12	69	0.222293	0.0380868	0.716107	0.686464	0.571157	0.411741	0.296903	0.147417	0.114943	0.213811	0.250796	0.296733	0.438425	1	0.260613	0.338546	0.202919	0.129894	0.104674	0.0571117	0.0684911	0.0135708	0.0600978	0.000663241	0.124758	0.00613175	0.123581	0.630557	1	0.300611	0.544416	0.332203	0.154465	0.171597	0.194758	0.102365	0.272497	0.505653	0.408745	0.164367	0.0954469	0.0183449	0.0277127	0.0133422	0.0131907	0.00978196
Q922Q8	Leucine-rich repeat-containing protein 59	Lrrc59	240	0.0647613	0.0111221	0.0626884	0.0929249	0.18159	0.199041	0.234668	0.22886	0.269963	0.319175	0.310222	0.381247	0.396071	0.499235	1	0.560661	0.344073	0.264653	0.236569	0.19795	0.15969	0.075828	0.0265789	0.00824635	0.0649355	0.00888491	0.0308206	0.119371	0.202472	0.217694	0.24092	0.283324	0.299735	0.373069	0.598409	0.496933	0.613817	0.629002	0.447714	0.841694	1	0.286928	0.371772	0.147313	0.392597	0.231238
Q9D0J8	Parathymosin	Ptms	476	0.737255	0.0245284	0.00589379	0.0128117	0	0	0.00184559	0.0161074	0	0	0	0	0	0	0	0.00332486	0.54412	0.714828	0.711588	0.856376	1	0.76682	0.471842	0.304698	0.675211	0.00409124	0.00282412	0.00175361	0	0	0.00212446	0.000228311	0.00388034	0	0	0	0	0	0.00500242	0.00587528	0.106246	0.556375	1	0	0.76047	0.617186
Q64FW2;H3BJ51;H3BKK1;A0A0U1RPP6;F7CW61	All-trans-retinol 13,14-reductase	Retsat	128	0.183533	0.0535146	0.180785	0.322	0.592949	0.717071	0.767863	0.802848	0.997957	0.952413	0.994492	1	0.667773	0.795847	0.735814	0.294328	0.105204	0.0916567	0.0752762	0.0801915	0.0406843	0.0072873	0.0070838	0.00454887	0.0711432	0.0162976	0.12942	0.382536	0.578953	0.453375	0.615891	0.433656	0.726555	0.81452	0.759874	1	0.895232	0.820049	0.287233	0.219984	0.0335006	0.0251544	0.0537728	0.00707368	0.0199016	0.00666272
P80317;Q61390;B1AT05	T-complex protein 1 subunit zeta	Cct6a	1	0.0232174	0.000232842	0.00118762	0.00279532	0.00603293	0.00584632	0.00923849	0.0128449	0.0170431	0.0439161	0.0444637	0.0377569	0.0864374	0.580015	1	0.150827	0.0795684	0.0329428	0.0357362	0.0307256	0.00962182	0.00222672	0.00171921	0.00140277	0.0256003	0.000215555	0.000535096	0.00435578	0.00731975	0.00385574	0.0103429	0.0142939	0.0210047	0.021301	0.0426412	0.0620345	0.161724	1	0.975885	0.195191	0.0536732	0.0332979	0.0650572	0.0143888	0.0245113	0.00717407
P03930	ATP synthase protein 8	Mtatp8	67	0.0771356	0.0287058	0.0936861	0.174831	0.572	0.656471	0.815223	0.474729	0.731161	0.903365	0.9415	1	0.700283	0.690926	0.766158	0.126356	0.0945274	0.055828	0.0713084	0.0285021	0.0756841	0.0028473	0.0175413	0.000106149	0.0127571	0.0175861	0.0838787	0.234575	0.559905	0.36691	0.369967	0.482596	0.329732	0.703542	0.954632	1	0.4934	0.18798	0.100111	0.107035	0.0657131	0.0559905	0.043603	0.0221063	0.0147578	0.00352115
Q91X91	Nicotinate-nucleotide pyrophosphorylase [carboxylating]	Qprt	32	0.221507	0.00446026	0.00301784	0.00469155	0.00822289	0.0103278	0.00555509	0.0135032	0.00142447	0	0.00215072	0	0.0014313	0	0.00723876	0.00705688	0.55442	0.840593	0.685125	1	0.983781	0.740327	0.687848	0.0559071	0.162388	0.000751685	0.000485301	0.00282744	0.00113882	0.00183908	0.00340357	0.00168631	0.00235937	0.0274889	0.0011736	0.0446488	0.00231924	0.000208784	0.00530975	0.00426343	0.33628	1	0.657585	0.195217	0.619091	0.787746
Q9D0P0	Emopamil-binding protein-like	Ebpl	455	0	0.061409	0.0980711	0.00208178	0.00541016	0.0120556	0.00709578	0.00648211	0.00608674	0.00381144	0.00585302	0.0304274	0.0118027	1	0.717202	0.107857	0.0873849	0	0	0	0	0	0	0	0.0455557	0.0625064	0.234557	0.416803	0.555027	0.216618	0.459725	0.285955	1	0.624362	0.397743	0.084309	0.196134	0.0298764	0.0325879	0.0182698	0	0	0.00407577	0	0	0
A0A0R4J0X5			32	0.0592867	0.00263532	0.00704672	0.0107186	0.0277018	0.0317225	0.0325318	0.0157577	0.0280267	0.0386143	0.02437	0.0441139	0.0199259	0.0620302	0.0719891	0.0536646	0.538744	0.899352	0.764029	0.890154	0.937798	1	0.357166	0.0506273	0.0471246	0.00147125	0.00246559	0.014063	0.0259411	0.0105929	0.0278115	0.0295637	0.0252469	0.0418088	0.0548562	0.0563852	0.0853218	0.0626883	0.0267024	0.0517572	0.266403	0.65696	1	0.253158	0.963031	0.825011
P80318;E9Q133;Q3U0I3;F6Q609;F6ZVG8	T-complex protein 1 subunit gamma	Cct3	1	0.028262	0.000448558	0.00110125	0.00217162	0.00281418	0.00408985	0.00490389	0.00486839	0.0138816	0.039404	0.0358508	0.029143	0.072508	0.533111	1	0.171545	0.0630115	0.0327381	0.0357616	0.0312109	0.0123831	0.00518512	0.0031382	0.00109191	0.0363065	0.000154394	0.00208679	0.00220834	0.00448235	0.004206	0.00614748	0.00472714	0.0148037	0.0117526	0.0157032	0.0385838	0.114631	0.944729	1	0.237662	0.0523291	0.0468382	0.0560511	0.0103996	0.0348758	0.0116394
Q8QZR3;Q8QZR3-2;A0A1D5RLQ1;F6Z9B9;Q6AW46	Pyrethroid hydrolase Ces2a	Ces2a	32	0.138814	0.00794943	0.00400756	0.00388107	0.00167528	0.00116387	0.00091288	0.00372679	0.000375459	0.000268283	0.000669153	0	9.78171e-05	0.000811586	0	0.00353857	0.13625	0.699328	0.714145	1	0.904386	0.723825	0.917128	0.0473079	0.0600992	0.000933958	0.000268834	0.00017638	0	0	0.00150891	0.000406476	0	0	0	0	0	1.3619e-05	0.00876274	0.00201286	0.112074	0.56223	1	0.533388	0.878157	0.668963
Q91WU0;D3Z298	Carboxylic ester hydrolase	Ces1f	32	0.411618	0.0157071	0.0156422	0.0185282	0.0145193	0.0164355	0.0169	0.0516204	0.0249358	0.0113668	0.0176661	0.0129547	0.0137876	0.015504	0.0117605	0.05363	0.83582	0.846134	1	0.959782	0.899585	0.802802	0.994616	0.091165	0.184039	0.00414322	0.0101059	0.0093363	0.018983	0.013461	0.0251316	0.0196259	0.0229726	0.0208085	0.0142064	0.0221398	0.0113054	0.0105358	0.00868218	0.0266697	0.4211	1	0.988281	0.270607	0.774466	0.861851
Q9D7S7-2;Q9D7S7	60S ribosomal protein L22-like 1	Rpl22l1	259	0.0445047	0.0434271	0.307865	0.552619	1	0.634333	0.539261	0.231875	0.255152	0.539037	0.46288	0.636013	0.0267596	0.163029	0.0522636	0	0.0107261	0	0	0	0	0	0	0.00154262	0.00825533	0.0117663	0.0468977	0.29527	0.41079	0.273014	0.155671	0.330395	0.0700721	0.411637	1	0.516029	0.241609	0.0692535	0.00234172	0	0	0	0	0	0	0
Q9D1F9;A0A1L1SUI3;A0A1L1SUV7		Slc37a4	141	0.137575	0.0991005	0.333008	0.527274	0.708267	0.72857	0.881392	1	0.862455	0.5606	0.625369	0.616115	0.766115	0.0708297	0.0175888	0.0123125	0.00420612	0.00154597	0.00149003	0	0.0124132	0	0	0.00152443	0.0837058	0.0696019	0.32917	0.553599	0.450777	0.51216	0.716985	0.364531	1	0.691036	0.522421	0.473647	0.435099	0.170159	0.0125504	0.00758818	0.00280292	0.00152568	0.00138005	0.00176957	0.00652114	0.00344211
G3UYJ7;G3UYL6		Gm20441	82	0.00177568	0.000351246	0.00111232	0.00155808	0.00118447	0.000878106	0.000830409	0.000556432	0	0	0	0	0	0.00107781	0	0	0.0770345	0.554941	0.53543	0.630629	0.663094	1	0.403447	0.00193636	0.000272297	0.000311459	0.000987663	0.00128569	0.00178351	0.000859233	0.0502728	0	0.00281736	0	0.0013652	0	0	0.000928984	0	0	0.00794385	0.649427	0.681218	0.125979	0.960024	1
P56391;A0A140LIU3	Cytochrome c oxidase subunit 6B1	Cox6b1	163	0.088261	0.0690544	0.354866	0.562613	1	0.905926	0.899369	0.521446	0.595134	0.576441	0.441937	0.495612	0.190155	0.270547	0.0887791	0.35744	0.195806	0.0894268	0.0788601	0.165811	0.11539	0.0362743	0.0572895	0.000941143	0.0307076	0.086577	0.311932	0.645878	0.806574	0.449072	0.789519	0.914404	0.563662	0.957121	1	0.286058	0.45738	0.2098	0.0484867	0.586601	0.195639	0.102213	0.0645222	0.0138745	0.0638064	0.0653862
Q9D3B1	Very-long-chain (3R)-3-hydroxyacyl-CoA dehydratase 2	Hacd2	132	0.130016	0.101029	0.34913	0.66649	0.445823	0.678476	0.515612	0.916469	1	0.545481	0.508353	0.484984	0.524275	0.278501	0.135307	0.057116	0.0576353	0.00570156	0.00560407	0	0	0	0	0.00296015	0.0627974	0.106086	0.200214	0.194486	0.484134	0.302379	0.500491	0.199637	1	0.59022	0.575358	0.316062	0.265859	0.167384	0.0339799	0.0116801	0.0212945	0.00168849	0.00111394	0.00196489	0	0.00128806
Q569X9		Cyp2c67	48	0.100876	0.0305893	0.171533	0.272086	0.411546	0.409231	0.546699	0.485015	0.581667	0.756252	0.742152	0.742281	0.97713	1	0.890741	0.176383	0.156621	0.101586	0.0835633	0.112975	0.0588454	0.026434	0.0154417	0.00473239	0.0556457	0.0212788	0.143318	0.323864	0.539828	0.426196	0.626532	0.588954	0.776009	0.754709	0.688759	0.824066	1	0.836547	0.321158	0.141495	0.0852541	0.0591001	0.0496824	0.0200912	0.0482362	0.037725
Q923D2;E9PZC3;A0A0U1RPU7;E9PZC4	Flavin reductase (NADPH)	Blvrb	32	0.124	0.00826499	0.00698202	0.00670537	0.00428485	0.00284236	0.00375862	0.00750074	0.0013017	0.00172513	0.00337625	0.0024255	0	0.000443192	0.00731696	0.00979646	0.348147	0.539275	0.513487	1	0.945411	0.789892	0.938939	0.0504743	0.0835967	0.000480576	0.000686293	0.00391848	0.00190529	0.00364947	0.00260279	0	0.00252393	0.000973126	0.00299986	0.00140648	0	0	0.000743147	0.00298528	0.314612	0.625703	0.666397	0.210169	0.833896	0.563808
E9QNL5;D3Z3G5;Q91W19;D3Z2P8	Sulfotransferase	Sult1a1	169	0.0521434	0.00672561	0.0556096	0.121644	0.180238	0.258351	0.262961	0.280252	0.308469	0.333742	0.399513	0.512579	0.663489	0.762305	1	0.652481	0.706046	0.440573	0.456029	0.486325	0.440397	0.487015	0.0955927	0.0202667	0.0295345	0.00197503	0.0316578	0.0956082	0.214133	0.189274	0.268322	0.313499	0.340238	0.535831	1	0.806571	0.745383	0.63982	0.294725	0.178607	0.260571	0.289199	0.521039	0.0870553	0.249253	0.335311
Q60991	25-hydroxycholesterol 7-alpha-hydroxylase	Cyp7b1	48	0.127787	0.015907	0.0996796	0.211688	0.369923	0.385108	0.50009	0.449097	0.588797	0.714666	0.719393	0.900079	0.855393	0.674402	1	0.369235	0.171412	0.0960571	0.143761	0.0743648	0.0543874	0.0294901	0.00451421	0.00564576	0.0951317	0.0111066	0.0682264	0.279434	0.397767	0.349061	0.503982	0.355105	0.552682	0.741167	0.764977	0.885915	1	0.879298	0.365893	0.133995	0.0854189	0.10335	0.0710977	0.0157137	0.0575027	0.0251365
Q9DBE0;D3YWS5;E9QP13;Q80WP8-2;Q80WP8	Cysteine sulfinic acid decarboxylase	Csad	NA	0.0803347	0.00316062	0.00262772	0.00261266	0.000824634	0.00229582	0.00222877	0.00804236	0.00124012	0.00180424	0.00194064	0.00225136	0.000598483	0.000877092	0.000766684	0.00390324	0.311689	0.668462	0.969247	1	0.987029	0.796234	0.753818	0.164503	0.0956286	0.00117666	0.000700893	0.00119624	0.00427953	0.00195899	0.00335061	0.00134268	0.000894089	0.00314611	0.00687827	0.00034407	0.00443704	0.015001	0.00228794	0.00162278	0.21577	0.64169	1	0.258843	0.946356	0.599354
Q8BH80;Q9QY76	Vesicle-associated membrane protein-associated protein B	Vapb	56	0.220467	0.0504842	0.357313	0.366076	0.68788	0.94343	0.834786	0.860244	1	0.863303	0.950213	0.857124	0.694762	0.567373	0.937934	0.299277	0.148678	0.0857748	0.104674	0.0867442	0.0565244	0.0357837	0.00610694	0.00545272	0.109405	0.0372243	0.1678	0.428292	0.651484	0.617006	0.840026	0.469724	1	0.661381	0.593097	0.440095	0.258481	0.179845	0.124771	0.287161	0.219301	0.176575	0.187127	0.338525	0.196825	0.135427
Q99L13	3-hydroxyisobutyrate dehydrogenase, mitochondrial	Hibadh	14	0.102046	0.00133787	0.00297525	0.00172614	0.00301273	0.00263934	0.00351811	0.0158043	0.00479921	0.001509	0.00396221	0.0030687	0.0026305	0.00267941	0.0183718	0.214982	1	0.66552	0.503909	0.702372	0.636709	0.457721	0.305995	0.0340175	0.0676787	0.000304392	0.000919762	0.00308899	0.00218726	0.00119096	0.00202794	0.000835333	0.0022311	0.00166204	0.00148714	0.00255682	0	0	0.00218965	0.270345	1	0.406179	0.626459	0.399848	0.544043	0.466968
Q8BNI4;J3QMQ7;J3QMF4;Q8BNI4-2;Q3U957	Derlin-2	Derl2	141	0.19065	0.155124	0.422519	0.716997	0.708985	0.770401	0.763762	1	0.888042	0.680158	0.679006	0.519868	0.329082	0.0618496	0.0357707	0	0	0	0	0	0	0	0.00166243	0.00238313	0.152234	0.155186	0.488285	0.502201	0.579227	0.665587	0.757723	0.0850279	1	0.836303	0.706916	0.55575	0.0865815	0.0467165	0.00453482	0	0	0	0	0	0.0027693	0
Q3TJI8;P50172;F2Z3U6	Corticosteroid 11-beta-dehydrogenase isozyme 1	Hsd11b1	240	0.0390194	0.00142452	0.0133438	0.0180007	0.0444919	0.0794183	0.124613	0.0931946	0.174896	0.242974	0.225865	0.411739	0.410107	0.59795	1	0.53137	0.507505	0.309395	0.262537	0.360812	0.21223	0.11728	0.162868	0.0134162	0.0451983	0.00259585	0.0187238	0.115911	0.251239	0.241994	0.197227	0.42915	0.250505	0.328902	0.552635	0.557427	0.980077	1	0.831574	0.997062	0.651285	0.457024	0.414185	0.276249	0.451882	0.251689
Q9R1P4;A0A1B0GS70	Proteasome subunit alpha type-1	Psma1	NA	0.0437954	0.000324456	0.000304557	0.00115519	0.000919904	0.000704678	0.00133558	0.00362646	0.0127428	0.0691942	0.0292553	0.0401676	0.180001	0.300931	1	0.10035	0.0855474	0.0250415	0.0226819	0.016102	0.00748388	0.00225426	0.000582659	0.00154711	0.0576035	0.000769651	0.00114067	0.00174055	0.00133345	0.00220013	0.547083	0.000400478	0.0155805	0.010135	0.0295263	0.119199	0.477852	0.796142	1	0.144506	0.0652323	0.0293424	0.031892	0.0125803	0.0345085	0.00221732
P51658	Estradiol 17-beta-dehydrogenase 2	Hsd17b2	281	0.0209992	0.00596442	0.0386123	0.0958049	0.280034	0.267572	0.396239	0.207664	0.353438	0.505363	0.410594	0.756217	0.530773	1	0.966103	0.329693	0.103797	0.0680795	0.0698239	0.047013	0.0348659	0.0161864	0.00609196	0.00194946	0.0210823	0.00209988	0.018126	0.102011	0.20794	0.200226	0.237484	0.329318	0.27751	0.58138	0.634711	0.803654	0.754198	1	0.340773	0.184753	0.0698653	0.0344284	0.0305412	0.00816387	0.0355292	0.0116474
Q9CPQ8;J3QNM7	ATP synthase subunit g, mitochondrial	Atp5l	156	0.00712478	0.0027868	0.0187672	0.0285949	0.167596	0.0807029	0.206437	0.149266	0.286623	0.412208	0.448306	0.741832	0.60018	1	0.853717	0.692244	0.807029	0.407734	0.212373	0.226866	0.0890588	0.0237013	0.00743135	0	0.0157076	0.00226511	0.0160401	0.056945	0.129523	0.147784	0.248462	0.563462	0.301913	0.526718	0.885749	0.638072	1	0.756655	0.35871	0.339435	0.541975	0.321066	0.15076	0.0658674	0.138015	0.0187633
G5E814;Q9D8B4	NADH dehydrogenase [ubiquinone] 1 alpha subcomplex subunit 11	Ndufa11	227	0.424506	0.273672	0.97239	0.851557	1	0.776298	0.800265	0.865988	0.713973	0.763536	0.761866	0.587218	0.511714	0.123702	0.0476135	0.00369204	0	0	0	0	0	0	0.0017874	0.0149766	0.227865	0.1415	0.801703	0.975667	0.912737	0.946468	0.886223	0.634578	1	0.73634	0.641626	0.455102	0.445117	0.102257	0	0	0	0	0	0	0	0
Q9JKY7		Cyp2d22	NA	0.0664031	0.0167867	0.0721656	0.120315	0.168318	0.212884	0.257051	0.258386	0.344115	0.366889	0.391655	0.513598	0.455932	0.553988	1	0.231875	0.101716	0.0665144	0.0602015	0.0719138	0.0776646	0.0277407	0.0125275	0.00261215	0.0619372	0.0186465	0.0809954	0.229268	0.397589	0.343854	0.415615	0.355749	0.530584	0.69381	0.777974	0.860388	0.754301	1	0.645412	0.32518	0.0772019	0.055336	0.0801426	0.00504757	0.0657168	0.0188744
E0CZE8;E0CXR0;E0CX98;Q9D2C7	Bax inhibitor 1	Tmbim6	128	0.0234934	0.0213316	0.132516	0.385279	0.455445	0.780437	0.874915	0.693773	0.890421	1	0.827405	0.877791	0.999741	0.57197	0.642699	0.059687	0.0263961	0.0166077	0	0.00803994	0.0420745	0.0131761	0	0.00448859	0.0112595	0.00581833	0.0469022	0.214028	0.523487	0.317392	0.707442	0.559348	0.596144	0.628844	0.866851	0.886285	1	0.483198	0.143973	0.0273813	0.0322872	0.023976	0.0488339	0	0.00932042	0.00189114
O55143;O55143-2;Q8R429	Sarcoplasmic/endoplasmic reticulum calcium ATPase 2	Atp2a2	40	0.134066	0.062941	0.264261	0.527135	0.786015	0.824191	0.998865	1	0.911305	0.93963	0.891796	0.69053	0.578444	0.27852	0.333813	0.13964	0.0676909	0.0356848	0.0243537	0.0297421	0.0246121	0.0139042	0.00984241	0.00455171	0.11649	0.0304597	0.231598	0.49374	0.762472	0.740172	0.943507	0.602965	1	0.898425	0.724132	0.643949	0.456236	0.296512	0.154074	0.108197	0.0385849	0.0203753	0.0203046	0.00595765	0.0258928	0.0118901
Q99K67;F6VMP2	Alpha-aminoadipic semialdehyde synthase, mitochondrial;Lysine ketoglutarate reductase;Saccharopine dehydrogenase	Aass	70	0.162987	0.0032026	0.0162865	0.0300665	0.056901	0.0598023	0.0749547	0.0936494	0.163452	0.132815	0.151583	0.216209	0.275703	0.264499	0.50252	1	0.56583	0.246993	0.257894	0.24557	0.27132	0.0859631	0.0450139	0.0106297	0.161734	0.0020068	0.0101269	0.0276321	0.0484556	0.0343676	0.0778018	0.0646451	0.162928	0.126369	0.17213	0.221518	0.296927	0.332056	0.208976	1	0.580819	0.258047	0.309137	0.1428	0.304181	0.142694
A0A0R4J0Z1;P08003	Protein disulfide-isomerase A4	Pdia4	84	0.09094	0.00128089	0.00231031	0.0035345	0.00767738	0.0123941	0.0129222	0.0281982	0.0598454	0.0358289	0.0250314	0.0414813	0.0408637	0.0739386	0.807081	1	0.636143	0.373292	0.397996	0.343107	0.32132	0.152988	0.0559743	0.0131318	0.117932	0.00139882	0.00454724	0.0107507	0.0200301	0.0164427	0.0223511	0.0327487	0.0891201	0.0483064	0.110722	0.107358	0.102132	0.104356	0.463366	1	0.507761	0.374408	0.542283	0.150915	0.423484	0.296478
Q6ZQI3	Malectin	Mlec	141	0.101586	0.0910334	0.493122	0.773538	0.985927	0.720388	1	0.864548	0.948606	0.802383	0.861501	0.71187	0.417963	0.211775	0.112342	0.0162212	0.00309896	0.00311472	0.00164042	0.00837481	0.0132298	0.00395298	0.0090407	0.00383087	0.0727804	0.0404865	0.234948	0.535215	0.773527	0.604137	0.860557	0.607846	1	0.691693	0.621822	0.481295	0.321342	0.16889	0.0362889	0.0127876	0.00540657	0.0202916	0.0124817	0.00348159	0.00332974	0.00489459
Q9WV55	Vesicle-associated membrane protein-associated protein A	Vapa	NA	0.160712	0.039779	0.293194	0.362167	0.584134	0.748786	0.865091	0.731604	1	0.999238	0.926833	0.823832	0.754514	0.399923	0.238002	0.0234793	0.024049	0.00502772	0.0020316	0.0097773	0.00820734	0	0.0301288	0.00307655	0.054415	0.0253377	0.122831	0.239895	0.399334	0.360006	0.740857	0.36399	1	0.89374	0.881468	0.615782	0.427487	0.255344	0.0414277	0.0266981	0.0339729	0.0182701	0.00234271	0.0170527	0.0148048	0.0144564
P11679;CON__P05787;CON__H-INV:HIT000292931;CON__Q9H552;E9Q1Z0;CON__H-INV:HIT000016045;CON__Q9NSB2;CON__Q6ISB0;CON__REFSEQ:XP_092267	Keratin, type II cytoskeletal 8	Krt8	149	0.0253089	0.00233533	0.00967094	0.0167103	0.0214314	0.0308983	0.0377515	0.0607616	0.0612191	0.0882568	0.162775	0.537847	1	0.275645	0.0993175	0.0146538	0.0101356	0.00815949	0.00958206	0.00743911	0.00861812	0.00579866	0.0173071	0.0021797	0.0338582	0.00159114	0.00380574	0.046227	0.0240943	0.0198008	0.0342083	0.0276012	0.0644934	0.0825546	0.122798	0.48371	1	0.260201	0.0217848	0.00648128	0.00369473	0.00540544	0.0281657	0.0011131	0.0172891	0.0113994
Q9CZU6;Q80X68	Citrate synthase, mitochondrial;Citrate synthase	Cs;Csl	27	0.132584	0.00162117	0.00583474	0.00951969	0.0176631	0.0212388	0.0288764	0.0378206	0.0886046	0.0611518	0.0613613	0.0761439	0.116472	0.180769	0.563669	1	0.591395	0.42768	0.364562	0.422181	0.526246	0.205673	0.0446979	0.019791	0.132269	0.000511968	0.00455379	0.00768546	0.00875604	0.0140123	0.0190365	0.0215779	0.0649503	0.0515995	0.0463275	0.106458	0.15535	0.260918	0.323163	0.946878	1	0.402973	0.37458	0.152487	0.397172	0.241921
Q8VC28;D6RGB1	Aldo-keto reductase family 1 member C13	Akr1c13	82	0.113848	0.0102795	0.00614559	0.00375008	0.0014745	0.00125815	0.00217067	0.000866805	0.000421339	0.000153457	0.000581198	0.00931032	0.00148453	0.000423045	0.0012537	0.000335703	0.0229072	0.388835	0.48673	0.902912	0.92213	0.703453	1	0.0637521	0.112263	0.000382262	0.000550752	0.00097181	0.00195733	0.000693339	0.00235757	0.000507684	0.000642382	0.00063302	0.000178983	0.000514376	0	0.00194229	0	0	0.0261869	0.384703	0.759081	0.315348	0.686944	0.773816
Q8CIE6;F8WHL2;F6XJN3;D6RH55	Coatomer subunit alpha;Xenin;Proxenin;Coatomer subunit alpha	Copa	19	0.060091	0.015846	0.100357	0.186721	0.308802	0.352766	0.473639	0.439364	0.55091	0.652009	0.746578	0.873908	1	0.80744	0.254834	0.0378851	0.0162849	0.00761867	0.00377999	0.00267654	0.0010423	0.000358292	0.00103094	0.00122874	0.0545343	0.0145896	0.0921797	0.221264	0.320955	0.342594	0.466949	0.310017	0.571764	0.696922	0.691989	0.879703	1	0.685214	0.11468	0.0424316	0.00841423	0.0024166	0.00605985	0.00232544	0.000679361	0.00130189
Q62425;A0A0N4SVQ1	Cytochrome c oxidase subunit NDUFA4	Ndufa4	432	0.11472	0.0404188	0.229769	0.4003	0.580458	0.630665	0.67897	0.612277	0.910075	0.851497	0.906147	0.745971	0.673478	0.613326	1	0.721042	0.390253	0.257844	0.163806	0.120921	0.0701924	0.0245894	0.1011	0.00385409	0.101455	0.0136025	0.121148	0.384729	0.405829	0.559322	0.453859	0.42032	0.673013	0.648116	0.59551	0.484103	1	0.826717	0.24089	0.500356	0.352982	0.191377	0.147297	0.0684661	0.0959447	0.0974179
Q8K0E8	Fibrinogen beta chain;Fibrinopeptide B;Fibrinogen beta chain	Fgb	3	0.0351802	0.00175236	0.00950542	0.0150847	0.0227135	0.0228158	0.0321021	0.0408739	0.0532883	0.0894929	0.147671	0.215787	0.68553	1	0.495342	0.0427417	0.0212147	0.00792134	0.0023472	0.00247985	0.00115241	0.00152536	0.00160889	0.00114517	0.0342623	0.000783171	0.0042482	0.00756996	0.0125797	0.00655344	0.00861048	0.0129228	0.0165763	0.0236821	0.0294734	0.0413695	0.146311	1	0.432613	0.0454581	0.0181166	0.0100446	0.0104518	0.000881717	0.00211422	0.00217606
P97807-2;P97807;H3BKG7	Fumarate hydratase, mitochondrial	Fh	138	0.0527886	0.000804171	0.00161883	0.00132382	0.00267326	0.00402685	0.00640859	0.00904076	0.00482043	0.00566799	0.00970399	0.0120054	0.00618153	0.0249409	0.0156596	0.0567584	0.929192	1	0.656725	0.963279	0.983405	0.524965	0.312592	0.0166917	0.0559962	0.000381522	0.00253469	0.0114994	0.0130686	0.0157792	0.0278361	0.0123105	0.0165799	0.0324661	0.0719827	0.0624248	0.0528248	0.0524704	0.0740986	0.109114	0.777893	0.727123	1	0.295574	0.913966	0.623761
O70194	Eukaryotic translation initiation factor 3 subunit D	Eif3d	97	0.0417432	0.00483035	0.0248492	0.0418974	0.0642454	0.0806726	0.111973	0.151268	0.160081	0.20536	0.253683	0.41382	1	0.876881	0.213128	0.0184532	0.00988941	0.00578054	0.00717499	0.00223367	0.00109084	0.00163723	0.000467763	0.00150056	0.0194277	0.0019528	0.012223	0.021981	0.03098	0.0233955	0.0411999	0.0494117	0.0750856	0.0854215	0.107775	0.218584	0.734007	1	0.0858966	0.0195191	0.00475997	0.00412082	0.00675284	0.00292841	0.00174365	0.00470059
Q9Z2U0;Q9CWH6	Proteasome subunit alpha type-7	Psma7	NA	0.035986	0.000177728	0.000632466	0.000755192	0.000113077	0.000258783	0.000168987	0.00515601	0.0124013	0.0571823	0.032588	0.0391452	0.166401	0.242081	1	0.097144	0.0368212	0.0322136	0.0261714	0.0212725	0.00912898	0.00121691	0.000568994	0.00121378	0.0619857	0.000529234	0.00079994	0.00270922	0.00304543	0.00305571	0.00551898	0.00203899	0.017577	0.010665	0.0232934	0.104579	0.536468	0.610101	1	0.177641	0.0375597	0.0410141	0.0729758	0.0103541	0.022211	0.00822372
E9QPX3;Q9CXZ1	NADH dehydrogenase [ubiquinone] iron-sulfur protein 4, mitochondrial	Ndufs4	313	0.206132	0.0475609	0.616647	0.753655	0.954624	0.831917	0.980437	1	0.914591	0.914138	0.906621	0.668608	0.445277	0.234073	0.0809139	0.00538756	0.00660583	0.00275211	0.00307825	0	0	0.00192147	0.00144769	0.00178073	0.128975	0.0723774	0.608322	0.743784	0.815415	0.732675	1	0.871305	0.83027	0.683737	0.601118	0.375648	0.269413	0.128127	0.0161044	0.000999627	0.00430354	0	0	0	0	0
Q9D172;A0A1W2P870;A0A1W2P7B6	ES1 protein homolog, mitochondrial	D10Jhu81e	82	0.0516707	0.00186388	0.000660707	0.00231581	0.00223774	0.0094761	0.012912	0.000797397	0	0.00311621	0.000555259	0.00227796	0.0042585	0.0114235	0.0109041	0.00534982	0.0342223	0.391734	0.397975	0.801414	1	0.695785	0.912871	0.0360905	0.0294768	0.0001674	0.0015947	0.000179341	0.00224001	0.000779703	0.00326968	0.00125818	0.00280771	0	0.00720361	0.000369942	0.00297344	0.00574262	0.00722149	0.00620791	0.0363671	0.479035	0.839087	0.335184	1	0.929931
P49722	Proteasome subunit alpha type-2	Psma2	1	0.0276895	0.00134097	0.00203972	0.00416391	0.000972959	0.00103131	0.001394	0.0020983	0.00999206	0.0569191	0.0268694	0.0352388	0.110911	0.186043	1	0.154714	0.0714602	0.0649049	0.0425991	0.0567981	0.020847	0.0136497	0.00560234	0.00242767	0.047502	0.00040088	0.000737305	0.0019677	0.00220503	0.00529346	0.0037561	0.00176063	0.0156028	0.0155912	0.0259714	0.0974866	0.57177	0.728814	1	0.181052	0.0517955	0.0456365	0.120803	0.0182352	0.0559117	0.00947857
Q99KR3	Beta-lactamase-like protein 2	Lactb2	82	0.0108281	0.000530142	0.000218618	0	0.000224178	0.000330488	0	0	0	0	0	0.00234608	0	0.00262725	0.00350131	0.00440336	0.0682506	0.420708	0.525608	0.951792	0.737073	1	0.777296	0.0141016	0.0106874	9.92391e-05	2.20667e-05	0.000428511	6.6612e-05	0.000302169	0.000406314	0.000409501	0.000162303	0.000406495	0.000673813	0.00240077	0.00169752	0.01155	0.000908185	0.00330252	0.0161281	0.421617	0.831673	0.190259	0.66612	0.766553
Q91XH5;G3UXX3;Q64105;G3UZ79	Sepiapterin reductase	Spr	32	0.0980991	0.00657461	0.00291938	0.00267635	0.001707	0.00133734	0.00064483	0.00903344	0	0.00161059	0.00037457	0	0	0.00248879	0.00190118	0.00590211	0.626502	0.682663	0.701362	0.819443	0.865139	1	0.691207	0.0293474	0.0754077	0.00123107	0.00283842	0.00103859	0.000482798	0.000759323	0.000570479	0.000909369	0.00135411	0	0.000641685	0.00257411	0.000840345	0	0	0.00767944	0.41355	0.778903	1	0.34772	0.74047	0.719279
Q9WVD5	Mitochondrial ornithine transporter 1	Slc25a15	NA	0.202806	0.0706122	0.477127	0.707128	0.929244	0.890339	0.957991	0.991357	0.821073	0.875301	0.862312	0.87514	1	0.565938	0.325643	0.0591159	0.018269	0.00825792	0.00851906	0.00189991	0.0267788	0	0.0108922	0.00471054	0.179428	0.044425	0.293564	0.807866	0.913127	0.808268	0.806897	0.682749	0.86921	1	0.744426	0.763568	0.938969	0.641134	0.140958	0.0558317	0.00985012	0.000540703	0.0069375	0.00252704	0.0078174	0.00655839
Q91WT9-2;Q91WT9;D3YUF2;D3YYN0;D3Z4K2	Cystathionine beta-synthase	Cbs	27	0.14265	0.00254674	0.00632658	0.00874827	0.0169849	0.0148428	0.0199579	0.0404581	0.0527037	0.0398473	0.0418397	0.0548861	0.0775206	0.077719	0.295822	0.667589	1	0.500475	0.487609	0.471484	0.467522	0.265965	0.0880358	0.0223279	0.201844	0.00226897	0.00668464	0.0258214	0.0296066	0.0292186	0.0527742	0.0520587	0.126298	0.105498	0.163565	0.223915	0.250859	0.415795	0.285423	0.879127	1	0.744675	0.694422	0.265608	0.555118	0.467825
Q3UEL5;Q8VC12	Urocanate hydratase	Uroc1	32	0.123282	0.00523191	0.00239233	0.00260822	0.00537989	0.00496194	0.00554637	0.00626426	0.00357933	0.00438644	0.00720017	0.00843409	0.00816521	0.0156658	0.0102877	0.00631525	0.316472	0.71419	0.648519	0.975358	0.789633	1	0.696953	0.0328405	0.0881444	0.000802598	0.00262554	0.00382122	0.0055352	0.00237636	0.00597494	0.00636573	0.00571846	0.00742026	0.0102776	0.0144371	0.0116309	0.0120987	0.00407781	0.00781162	0.200247	0.857365	1	0.3227	0.856847	0.903626
P62196;Q8K1K2	26S protease regulatory subunit 8	Psmc5	33	0.0210564	0.00133689	0.00466136	0.0193361	0.0513638	0.0600467	0.0863083	0.0715698	0.104729	0.171858	0.262912	0.534407	0.792393	1	0.384152	0.0549003	0.0177638	0.00685086	0.00326583	0.00114351	0.00220902	0.000691384	0.000171924	0.000467345	0.0114146	0.000475157	0.0032283	0.0137688	0.0254446	0.0228026	0.0444288	0.0392294	0.0534716	0.111072	0.223173	0.462688	0.919317	1	0.083905	0.0242281	0.00454449	0.00411784	0.00383575	0.00163271	0.00182937	0.0006296
P23116	Eukaryotic translation initiation factor 3 subunit A	Eif3a	33	0.0309908	0.00242498	0.0174795	0.0331909	0.0484515	0.0633602	0.0942309	0.107868	0.116812	0.151124	0.192812	0.340628	1	0.855163	0.171964	0.0121066	0.00814177	0.00215493	0.00116505	0.00102332	0.0012838	0	0.00030921	0.00126565	0.0221115	0.0011392	0.00980672	0.0243254	0.0275482	0.0490589	0.0519455	0.0449049	0.118663	0.128676	0.146302	0.30244	1	0.953264	0.0759252	0.0112982	0.00457034	0.00413847	0.00211375	0.0016879	0.000917586	0.00134132
P61458;A0A1W2P7A4	Pterin-4-alpha-carbinolamine dehydratase	Pcbd1	126	0.0165184	0.00125874	0.000829713	0	0	0.00141287	0	0	0	0.00107034	0	0	0.00416661	0.0199644	0.0168029	0	0.181247	0.652414	0.626092	0.779253	0.690862	1	0.612644	0.0125414	0.0285176	0.000132545	0	0	0	0	0	0	0	0	0.0011261	0.0715774	0.00598585	0.0052088	0.00422338	0	0.154844	1	0.583907	0.767804	0.932468	0.905242
Q9CXN7;D3Z2D7;A0A1W2P6P6;A0A1W2P6V3	Phenazine biosynthesis-like domain-containing protein 2	Pbld2	32	0.26308	0.0124516	0.0124428	0.0144046	0.0106889	0.0216758	0.0193842	0.0188459	0.0114053	0.0113393	0.0161942	0.0156064	0.0152639	0.00400638	0.00327963	0.0021976	0.182389	0.63245	0.751045	1	0.730537	0.767044	0.869309	0.114642	0.234925	0.00186393	0.00362473	0.00680887	0.00533562	0.00508738	0.00686155	0.00194366	0.00734533	0.00858978	0.00189894	0.00468082	0.00322069	0	0.00320784	0.00225731	0.135875	0.685448	0.81452	0.511198	0.769162	0.719756
Q6ZWQ7		Spcs3	132	0.137956	0.0542275	0.341944	0.526352	0.63878	0.619523	0.746756	0.844444	0.794733	0.854902	1	0.722724	0.801506	0.159619	0.0681216	0.0155423	0.00566686	0	0	0.00187118	0.0028672	0	0	0.00357914	0.0508352	0.023992	0.190556	0.525861	0.380837	0.557032	0.767848	0.240454	1	0.482607	0.387044	0.174083	0.0608137	0.22579	0.0255935	0.00220767	0	0	0.00224555	0	0.00164695	0.000392238
Q9JLJ2;Q3U367	4-trimethylaminobutyraldehyde dehydrogenase	Aldh9a1	NA	0.151957	0.00464707	0.00292627	0.00201864	0.000763412	0.00184559	0.00157939	0.00233717	0.00159809	0.00160798	0.000800815	0.00252041	0.00197752	0.00811605	0.0132836	0.000311683	0.3041	0.731763	0.638314	1	0.830486	0.921177	0.782353	0.0632141	0.155471	0.000978741	0.00237242	0.0013855	0.00143483	0.00135626	0.00158925	0.00259829	0.00347165	0.00161369	0.000184654	0.000802404	0.000197379	0.00515629	0.00881129	0.000569712	0.211089	1	0.50104	0.352952	0.638641	0.79392
O89079;D3Z315;E9Q6I5;F6YFR7;F6XIG5	Coatomer subunit epsilon	Cope	19	0.0625361	0.010907	0.109846	0.210939	0.300082	0.353724	0.419328	0.510169	0.56355	0.519926	0.713687	0.661818	1	0.548516	0.136141	0.00475718	0.00268345	0.00141109	0	0.00295445	0.00290106	0	0.0013586	0.0024923	0.0579293	0.0061336	0.0828698	0.284453	0.443569	0.343175	0.562966	0.321929	0.774831	0.878376	0.78381	1	0.963023	0.657765	0.0462814	0.00368368	0.0173826	0.00821302	0.00332235	0.000562114	0.00331656	0.00152066
Q9DCP2;A0A0A6YWF5;A0A0A6YX60;A0A0A6YWH4	Sodium-coupled neutral amino acid transporter 3	Slc38a3	NA	0.275613	0.213599	0.634299	0.833826	1	0.893193	0.977868	0.872025	0.716626	0.854981	0.935056	0.762396	0.696447	0.209352	0.0521956	0.00607105	0.0050825	0.00115913	0	0.00398079	0	0.00181982	0	0.00401295	0.136066	0.202389	0.809509	0.883067	0.973762	0.570137	1	0.331819	0.899674	0.782437	0.502495	0.458618	0.31663	0.089247	0.00454925	0.00157375	0.00305627	0	0.00206135	0	0.00154175	0
P29758	Ornithine aminotransferase, mitochondrial	Oat	32	0.218109	0.0105112	0.00812291	0.0331191	0.0259479	0.0160024	0.0177164	0.0217345	0.0127305	0.0130625	0.0121873	0.0165913	0.0156749	0.012247	0.0310185	0.00319497	0.245787	0.542531	0.531351	1	0.92448	0.69702	0.490322	0.0241343	0.215074	0.00222559	0.00880596	0.0118066	0.00753794	0.00632813	0.0125382	0.00726704	0.00569657	0.00415514	0.00383817	0.00393967	0.00914486	0.0199124	0.00355279	0.00142295	0.236849	0.848447	1	0.234075	0.842953	0.914486
E9Q5K4;A0A1D5RLI1		Cyp2c44	48	0.121806	0.0342738	0.135019	0.262397	0.513075	0.525582	0.63445	0.613652	0.681887	0.779212	0.689478	1	0.833477	0.915569	0.998812	0.284246	0.208094	0.155742	0.106595	0.140647	0.0515927	0.0376393	0.00480771	0.00671644	0.0968088	0.027027	0.13173	0.307919	0.453741	0.456851	0.477562	0.537103	0.733649	0.858769	0.939085	0.970997	1	0.797663	0.318183	0.229339	0.161406	0.164033	0.0595445	0.0447404	0.0841713	0.062252
E9Q509;G3X925;P53657;D3Z2C4	Pyruvate kinase;Pyruvate kinase PKLR	Pklr	26	0.128843	0.000993926	0.00158135	0.00257319	0.00208275	0.00202846	0.00217556	0.010178	0.0854781	0.0164987	0.00525422	0.00461886	0.0074278	0.00778701	0.463249	1	0.306651	0.198428	0.14399	0.1811	0.19321	0.0474578	0.0290265	0.0173616	0.146919	0.00113017	0.00193834	0.00178637	0.00286561	0.00161414	0.00216869	0.00254652	0.0530937	0.00314018	0.00139393	0.0050492	0.00522786	0.00967775	0.233404	1	0.295118	0.145753	0.199324	0.0797483	0.175504	0.0787811
Q3UER8;Q8VCM7	Fibrinogen gamma chain	Fgg	3	0.0322419	0.00118776	0.00729539	0.0135139	0.0189677	0.0177993	0.0303608	0.0261864	0.0408157	0.0874972	0.140985	0.188448	0.453288	1	0.412581	0.0484716	0.0321509	0.00944401	0.00604612	0.0140282	0.00596243	0.00323709	0.00405679	0.00162352	0.0239735	0.000689347	0.00456494	0.00793729	0.0127182	0.00870585	0.00764393	0.00791787	0.0178087	0.0286565	0.0365993	0.0466492	0.120493	1	0.351614	0.0515954	0.0208405	0.0351141	0.0148701	0.0105321	0.0123674	0.00679375
P80314;A0A1W2P7B7;A0A1W2P6Q3;A0A1W2P828;A0A1W2P871;A0A1W2P8B6	T-complex protein 1 subunit beta	Cct2	1	0.01684	0.000122747	0.00048013	0.000624208	0.0010116	0.000916024	0.00103443	0.00207842	0.0053764	0.033233	0.0256695	0.0261649	0.0519724	0.536239	1	0.163209	0.0916735	0.0513285	0.0437755	0.0341507	0.0216703	0.00805833	0.00697899	0.00117863	0.0278178	0.000148791	0.000458304	0.00499101	0.00275731	0.00407822	0.00210089	0.00252335	0.00780387	0.00390065	0.00678725	0.0246428	0.100697	1	0.938805	0.156184	0.0776351	0.0709359	0.0511428	0.0207066	0.0395091	0.0152786
Q78XF5	Oligosaccharyltransferase complex subunit OSTC	Ostc	56	0.134397	0.0819388	0.410098	0.702825	0.809277	0.814887	0.839009	1	0.784881	0.861887	0.97652	0.786933	0.728056	0.307026	0.110963	0.0404036	0.0957433	0.0517876	0.0356256	0.0155586	0.00451748	0.0133008	0.0181063	0.00875706	0.0924961	0.0279883	0.263792	0.758609	0.845069	0.843409	0.837446	0.822925	1	0.676644	0.635804	0.840061	0.917714	0.460086	0.0722567	0	0	0	0	0	0	0
O88685;A2AGN7;B7ZCF1	26S protease regulatory subunit 6A	Psmc3	33	0.0468756	0.00263942	0.0141875	0.0281872	0.0496293	0.0558071	0.0851389	0.0906346	0.125769	0.170204	0.268756	0.438361	0.896412	1	0.487813	0.118153	0.0880399	0.050346	0.0364224	0.0320816	0.042265	0.0156514	0.00258056	0.00224459	0.0258091	0.00131808	0.00742679	0.0211378	0.0406477	0.0445936	0.0472047	0.0440174	0.117859	0.0966157	0.20202	0.339426	0.741767	1	0.205583	0.0607235	0.028837	0.0218143	0.0291733	0.00719777	0.0152099	0.0101543
Q9Z2Z6	Mitochondrial carnitine/acylcarnitine carrier protein	Slc25a20	NA	0.0399805	0.198673	0.541729	0.624427	1	0.862789	0.931746	0.721118	0.777018	0.775398	0.43442	0.794711	0.478969	0.23604	0.104509	0.0599278	0.0332175	0.00949605	0.0133893	0.00425949	0.00373622	0.00266058	0	0.000558466	0.0405014	0.139764	0.416845	0.376595	0.808918	0.777903	1	0.38047	0.631867	0.544382	0.888347	0.770709	0.607699	0.298167	0.13155	0.043586	0.0413506	0.0268421	0.0189943	0.0070973	0.0183373	0.00563139
Q9CR62;Q5SX46;Q5SX48	Mitochondrial 2-oxoglutarate/malate carrier protein	Slc25a11	56	0.208043	0.194736	0.536897	0.649016	0.862914	0.862816	1	0.761167	0.77193	0.818523	0.723935	0.902118	0.833559	0.410591	0.364862	0.0493159	0.0235441	0.0115856	0	0.00965459	0.00634648	0	0.00453905	0.00545589	0.10186	0.0824761	0.297505	0.611148	0.744875	0.693595	0.820676	0.663427	1	0.456241	0.472284	0.668578	0.666492	0.41694	0.0901729	0.0136762	0.0255453	0.00141979	0.00102065	0.000829284	0.00102947	0.00113453
E9Q035;F7CJN9;E9Q2Q7;F7BAE9;P47758;E9Q939;CON__Q2HJF0;A0A1W2P830		Gm20425	344	0.179948	0.0140935	0.0628089	0.112033	0.143188	0.152064	0.18649	0.174332	0.172946	0.22697	0.214516	0.205212	0.225391	0.1886	0.212794	0.0560205	0.275053	0.615034	0.677099	0.910154	0.840832	0.708366	1	0.039905	0.139453	0.00792918	0.0378463	0.104937	0.138443	0.135803	0.177699	0.0774595	0.165455	0.184571	0.196394	0.193507	0.143183	0.16885	0.0664837	0.0404799	0.197513	0.654279	0.828328	0.394947	1	0.793209
Q8QZR5	Alanine aminotransferase 1	Gpt	32	0.0986144	0.00339978	0.002499	0.00382717	0.00180379	0.00298113	0.00349701	0.00393864	0.00080601	0.00136808	0.00153025	0.00584479	0.000214626	0.00903119	0.00447003	0.00166294	0.258568	0.614244	0.741119	0.813195	1	0.554023	0.589554	0.0375355	0.104655	0.000555944	0.000426506	0.00137431	0.000554168	0.000664657	0.0021494	0.000689199	0.000832517	0.00318567	0.00104026	0.00080663	0.00246348	0.00188924	0.00490695	0.00259679	0.143195	0.625531	1	0.369135	0.798019	0.706421
P14246;E9PXR7	Solute carrier family 2, facilitated glucose transporter member 2	Slc2a2	454	0.29185	0.179876	0.629431	0.907273	1	0.786174	0.781898	0.344585	0.576014	0.660897	0.614009	0.711621	0.821391	0.330113	0.730174	0.133561	0.127348	0.0772019	0.0430125	0.0395688	0.0308393	0.0227092	0.0145913	0.0054997	0.199017	0.103833	0.500109	0.903277	1	0.632929	0.71711	0.433436	0.534786	0.483297	0.403098	0.711917	0.55285	0.360487	0.114091	0.109523	0.0728312	0.0815362	0.0297944	0.0238868	0.381519	0.0998113
Q91ZJ5;Q91ZJ5-2	UTP--glucose-1-phosphate uridylyltransferase	Ugp2	27	0.158788	0.0010641	0.00365702	0.00734315	0.004838	0.00620501	0.00508133	0.0141523	0.0551756	0.0178066	0.00547591	0.00939673	0.0159082	0.0246819	0.365027	1	0.829409	0.418537	0.432969	0.367693	0.326801	0.15091	0.0793196	0.0234048	0.181338	0.000898351	0.00201907	0.00895828	0.0103446	0.0126255	0.0152929	0.0121357	0.0703729	0.0180076	0.0169191	0.0292899	0.00658011	0.0364601	0.255692	1	0.701206	0.419136	0.367782	0.165623	0.402031	0.228003
P37040;Q05DV1;E9Q997;E9PVT9;F6R7H8	NADPH--cytochrome P450 reductase	Por	281	0.104189	0.010747	0.0378272	0.0833324	0.161183	0.169921	0.209664	0.168105	0.328065	0.405124	0.513727	0.642449	0.730259	0.792817	1	0.435383	0.30409	0.234232	0.228128	0.299982	0.268878	0.201205	0.0605897	0.0141945	0.109766	0.0146728	0.0443598	0.115971	0.181331	0.168472	0.225425	0.27319	0.308609	0.4114	0.685847	0.741037	0.599358	1	0.539018	0.401101	0.295787	0.220587	0.364424	0.145324	0.328857	0.254998
Q9DCQ2;D3Z253;F6S4J6;A0A140LHB4;D6RE19	Putative L-aspartate dehydrogenase	Aspdh	NA	0.168771	0.00308189	0.00958594	0.0125816	0.0183432	0.0174912	0.0191023	0.0362289	0.136266	0.0912134	0.0863283	0.0914307	0.161082	0.245085	0.856491	1	0.458534	0.307004	0.271847	0.390963	0.320459	0.205015	0.0551921	0.0199832	0.13336	0.00128403	0.00653266	0.0186443	0.0140549	0.0220521	0.0203686	0.0151016	0.0830556	0.0151642	0.0487611	0.0619268	0.12732	0.244295	0.475617	1	0.354452	0.288244	0.369468	0.275198	0.295791	0.315777
Q3UQ44;A0A0U1RPU3;Q3UQP1;F8VQ29	Ras GTPase-activating-like protein IQGAP2	Iqgap2	123	0.0291664	0.00447257	0.0220408	0.0455671	0.0804426	0.0924057	0.113738	0.122329	0.158871	0.240999	0.320288	0.556188	0.783026	1	0.563547	0.0527794	0.0230299	0.0104108	0.00383251	0.00309807	0.00133733	0.00162174	0.00253672	0.000867164	0.0262231	0.00187773	0.0130455	0.0333036	0.064322	0.0627778	0.0961374	0.090608	0.159506	0.197585	0.320136	0.504724	0.862642	1	0.169514	0.0420656	0.0146085	0.00936877	0.00798163	0.00165871	0.00308456	0.000590201
P05201;F7ALS6	Aspartate aminotransferase, cytoplasmic	Got1	32	0.0734663	0.00230803	0.00133595	0.00044368	0.000216615	0.000847586	0	0.000833626	0.000800595	0.000434411	0.000256633	0.00226501	0.000974292	0.00185239	0.00248936	0.00136296	0.17729	0.70164	0.742696	1	0.911969	0.792204	0.984667	0.0518178	0.0704999	0.000258605	0.000199465	0.00093798	0.000438186	0.000321336	0.00204758	0.000777905	0.00101677	0.00137085	0.0012591	0.0011161	0.00327999	0.00731905	0.00189633	0.000529342	0.0557784	0.412773	0.741825	0.270412	0.701795	0.699513
Q71KT5;E0CX74;E9Q4M8;E0CYD6;Q3V3I6;E0CX92;E0CZ93	Delta(14)-sterol reductase	Tm7sf2	132	0.0614343	0.0226306	0.23124	0.409989	0.627801	0.627608	0.894563	0.893525	0.700229	0.815686	0.822674	1	0.637078	0.152169	0.040116	0.00829246	0.00519699	0.000902691	0	0	0	0	0.0014748	0.00259509	0.0871497	0.0204917	0.183746	0.497241	0.486969	0.738198	0.876053	0.618515	1	0.830076	0.616323	0.749648	0.401865	0.174996	0.0220131	0.00255561	0	0	0	0	0	0
F8WI35;P84244;P02301;A0A1W2P768;P84228;P68433;E0CZ27;E0CYN1;E0CYR7	Histone H3;Histone H3.3;Histone H3.3C;Histone H3.2;Histone H3.1	H3f3a;H3f3c;Hist1h3b;Hist1h3a	281	0.0905747	0.0158188	0.0831784	0.12862	0.27607	0.195515	0.311237	0.290281	0.497542	0.53088	0.621297	0.61674	1	0.655203	0.563664	0.211637	0.133908	0.00388856	0.0330849	0.123754	0.00699096	0	0.0133251	0.000480325	0.0833479	0.0125814	0.0977437	0.13856	0.303382	0.0353152	0.408998	0.365538	0.600743	0.638112	0.395662	0.767974	0.92488	1	0.304349	0.0701923	0.117477	0.0601453	0	0	0.0340314	0.0113784
Q99KI0	Aconitate hydratase, mitochondrial	Aco2	32	0.205047	0.00948373	0.00349331	0.00442724	0.00285215	0.00387163	0.00578198	0.0165701	0.00678059	0.00525574	0.00444308	0.00435667	0.00503231	0.00709645	0.0113401	0.0400425	0.559	0.93763	0.798439	1	0.917227	0.787773	0.852925	0.0795579	0.196883	0.0017554	0.00573904	0.00839059	0.00732804	0.00521747	0.0124687	0.00766168	0.0123397	0.00875115	0.0108146	0.0173195	0.0261706	0.0190409	0.0115605	0.0352957	0.421697	0.78912	0.810937	0.366239	0.838918	0.958915
O08807;B1AZS9	Peroxiredoxin-4	Prdx4	35	0.103438	0.00199662	0.00415604	0.00436369	0.00823646	0.00618755	0.0108059	0.0184118	0.0447563	0.035155	0.0165887	0.013914	0.0455681	0.178094	0.633928	1	0.705652	0.544437	0.642578	0.607172	0.734747	0.566486	0.453333	0.0143727	0.0829792	0.000532976	0.00213076	0.00124916	0.00219206	0.00070999	0.0018346	0.0151312	0.0739697	0.00256182	0.0557113	0.0367633	0.0499708	0.114482	0.316351	1	0.740245	0.465155	0.588823	0.157862	0.643635	0.492165
G5E8T9;Q99KB8;A0A0R4J052;Q99KB8-2;E9PYA3;E9Q2H8;D3YWI0;D3YUX8;D3YV58	Hydroxyacylglutathione hydrolase, mitochondrial	Hagh	82	0.292922	0.0180913	0.00849768	0.018149	0.00375588	0.0179011	0.00587343	0.0209234	0.00748345	0.00770742	0.0140111	0.0202972	0.00428138	0.00626997	0.0301916	0.0205515	0.0843499	0.46215	0.601169	0.777786	1	0.522658	0.971616	0.0725102	0.30046	0.00188207	0.00949109	0.0273454	0.0170532	0.0208436	0.0260946	0.0126341	0.0238985	0.0216378	0.0228743	0.0266084	0.0179287	0.0295053	0.00892445	0.0168751	0.0592484	0.576189	0.622725	0.233925	0.688784	0.535428
Q9CQZ5	NADH dehydrogenase [ubiquinone] 1 alpha subcomplex subunit 6	Ndufa6	132	0.155695	0.0167491	0.364975	0.216954	0.561207	0.673849	0.640693	0.532519	1	0.784925	0.610481	0.570091	0.459056	0.193997	0.139607	0.0571229	0.0588871	0.034299	0.0232561	0	0.00271646	0.0126589	0.00409824	0.00722194	0.219211	0.0364017	0.058992	0.279075	0.370648	0.555118	0.805299	0.661934	1	0.709417	0.552052	0.402062	0.318275	0.274705	0.0752851	0.0336686	0.0442607	0.00869904	0.00282456	0.00689135	0.00135812	0.00246801
P54775;A0A140LIZ5	26S protease regulatory subunit 6B	Psmc4	33	0.0195941	0.000638263	0.0093546	0.016018	0.0326069	0.0405647	0.0916164	0.0591998	0.0661861	0.188236	0.210012	0.484741	0.966732	1	0.260074	0.0364274	0.0253673	0.0106206	0.00765259	0.00422999	0.00134568	0.0019544	0.00160735	0.000888662	0.0187238	0.000223986	0.00397104	0.0142493	0.0299804	0.0277353	0.0395102	0.0486893	0.0631779	0.130551	0.266859	0.482184	0.953418	1	0.100443	0.0284452	0.00878542	0.00837454	0.00555608	0.00132745	0.00543325	0.00721019
Q78IK4;B1AV14	MICOS complex subunit Mic27	Apool	313	0.199871	0.135876	0.464001	0.73431	0.945927	0.809265	0.807856	1	0.641258	0.575336	0.706546	0.465133	0.534648	0.40301	0.321969	0.0968401	0.0324417	0.0136165	0.0422181	0.0230592	0.0131384	0.00235789	0.00484166	0.0115631	0.154334	0.102978	0.515047	0.823206	1	0.789272	0.982374	0.545453	0.961752	0.540735	0.546263	0.768118	0.68097	0.624772	0.249104	0.0949677	0.0265562	0.0258611	0.00952765	0.0180588	0.0656531	0.0127443
P08226;A0A1B0GX15;G3UWN5;G3UZM8	Apolipoprotein E	Apoe	103	0.040533	0.00681259	0.0339936	0.0516817	0.0940183	0.0943379	0.0978956	0.0771587	0.130511	0.217408	0.242963	0.312397	0.253407	0.542336	1	0.373933	0.425555	0.263435	0.252207	0.212976	0.296364	0.183695	0.0888929	0.0232616	0.0810562	0.00794551	0.0177647	0.0881775	0.108208	0.0812656	0.104649	0.1015	0.0775032	0.149958	0.363237	0.190697	0.40182	0.154683	0.308107	0.634339	0.737657	0.577486	1	0.24592	0.707193	0.698609
P26043;Q7TSG6	Radixin	Rdx	39	0.0814235	0.00501129	0.0279276	0.0446896	0.0643499	0.0700161	0.093804	0.119221	0.129972	0.174439	0.208465	0.295578	0.472936	0.566837	1	0.322026	0.202879	0.124249	0.127191	0.0932742	0.0501336	0.0343677	0.0334026	0.00651445	0.107701	0.00658852	0.0352744	0.106396	0.164259	0.126527	0.190477	0.126984	0.344121	0.31136	0.29159	0.406034	0.671481	1	0.781794	0.606779	0.302036	0.155798	0.16839	0.0278858	0.145921	0.0712555
P19096;A0A0U1RNJ1;A0A0U1RPP5	Fatty acid synthase;[Acyl-carrier-protein] S-acetyltransferase;[Acyl-carrier-protein] S-malonyltransferase;3-oxoacyl-[acyl-carrier-protein] synthase;3-oxoacyl-[acyl-carrier-protein] reductase;3-hydroxyacyl-[acyl-carrier-protein] dehydratase;Enoyl-[acyl-carrier-protein] reductase;Oleoyl-[acyl-carrier-protein] hydrolase	Fasn	127	0.0724689	0.000718132	0.00131374	0.00152101	0.00188382	0.00261504	0.00361169	0.00687612	0.0437785	0.0579342	0.0197778	0.0150372	0.0217767	0.0780554	1	0.56963	0.228923	0.109117	0.0981877	0.110581	0.0636867	0.0138037	0.00487369	0.0038062	0.104399	0.000817692	0.00372195	0.00626064	0.0087895	0.00672185	0.0106197	0.00968732	0.0515279	0.0266187	0.036553	0.050913	0.0909224	0.210341	1	0.841722	0.214309	0.13236	0.143486	0.0456107	0.149267	0.0482356
P62334	26S protease regulatory subunit 10B	Psmc6	33	0.019293	0.000412531	0.00593144	0.0140466	0.0362588	0.0511833	0.0550247	0.0441154	0.09578	0.136331	0.197031	0.407339	0.778586	1	0.444268	0.101545	0.0922326	0.0297982	0.0255448	0.0320537	0.0238224	0.00779881	0.00589308	0.00185342	0.0125493	0.000111548	0.00109771	0.00816383	0.0168843	0.0175803	0.0243795	0.0412597	0.0421744	0.0904495	0.171998	0.367753	1	0.993914	0.191921	0.0714792	0.0411776	0.0278125	0.0335532	0.0133905	0.0262873	0.0129525
P21107-2;D3Z2H9;E9Q5J9	Tropomyosin alpha-3 chain	Tpm3;Tpm3-rs7	127	0.183591	0.00481075	0.0169618	0.0141128	0.0143031	0.0135558	0.0121938	0.0234959	0.0958406	0.0657412	0.0124873	0.00783011	0.0132853	0.0310163	1	0.462073	0.197313	0.0525828	0.0595543	0.0240858	0.0109457	0.00475573	0.00479674	0.0209195	0.361198	0.00489797	0.0239941	0.0280534	0.0279796	0.0180629	0.0316059	0.00781028	0.136521	0.00894832	0.0340894	0.0182025	0.00858917	0.039625	0.554883	1	0.236628	0.0703183	0.0324621	0.0199682	0.0533273	0.0300748
P42932;H3BL49;H3BJB6;H3BKG2;H3BLL1;H3BKR8	T-complex protein 1 subunit theta	Cct8	1	0.0304477	0.000245735	0.000735355	0.00111947	0.000923495	0.000899296	0.00144071	0.00317536	0.00986215	0.0363453	0.0263591	0.0241709	0.0579115	0.570971	1	0.109331	0.0566126	0.0395914	0.027974	0.0334129	0.0199848	0.00754031	0.00180084	0.00250135	0.0473858	0.000233893	0.000318717	0.00105708	0.00102846	0.00122775	0.00625766	0.00333997	0.0114659	0.00830627	0.0121582	0.0249991	0.102757	0.955446	1	0.219802	0.0614767	0.0424065	0.052499	0.00562001	0.0274371	0.00986325
P63101;D3YXN6;D3YXF4;D3YW45	14-3-3 protein zeta/delta	Ywhaz	32	0.447758	0.0182014	0.0194335	0.0225857	0.0308884	0.0310358	0.0626304	0.125793	0.100688	0.0786464	0.0616567	0.110821	0.166304	0.125895	0.291032	0.0902305	0.547617	0.914808	0.752471	0.769564	0.978487	0.7562	1	0.107805	0.330245	0.00253056	0.00638373	0.0265464	0.0192178	0.0134524	0.0197996	0.0282782	0.0534689	0.0512078	0.0531618	0.0463372	0.0909107	0.104775	0.0399499	0.0444097	0.259841	0.626348	0.606779	0.240053	0.820159	0.657471
Q8CG76	Aflatoxin B1 aldehyde reductase member 2	Akr7a2	422	0.115589	0.00367012	0.00391978	0.000246035	0.000646028	0.00615959	0.00641241	0.0110677	0.0323255	0.00513958	0.00927567	0.00182344	0.00383229	0.00135563	0.0430083	0.572209	1	0.555781	0.60074	0.625058	0.619049	0.533457	0.427276	0.0560812	0.076179	0.000717633	0.00366227	0.000787038	0.00219821	0.0047793	0.00632202	0.00446171	0.0332619	0.00478078	0.0144157	0.0159568	0.0120776	0.00284494	0.0603612	0.786604	1	0.758257	0.884963	0.379736	0.900243	0.963883
Q9DBA8	Probable imidazolonepropionase	Amdhd1	32	0.0961427	0.00368006	0.00244685	0.00355223	0.00211293	0.00346475	0.00393806	0.00556237	0.00319869	0.00481378	0.00409919	0.00463404	0.00893051	0.00773075	0.0060662	0.000366121	0.092179	0.529424	0.505109	0.76897	0.699377	0.798976	1	0.167043	0.10406	0.000675763	0.000482998	0.00153739	0.00319048	0.00345185	0.00517766	0.00305395	0.00289316	0.00462607	0.00685249	0.0121078	0.024024	0.0185142	0.00190163	0	0.0799451	0.76656	0.883165	0.298283	0.784799	0.740652
P38060;V9GXD2;V9GWZ9;D3YVU9;Q8JZS7	Hydroxymethylglutaryl-CoA lyase, mitochondrial	Hmgcl	138	0.0737419	0.00494155	0.00495791	0.00621095	0.00943751	0.0103161	0.0161753	0.0252972	0.0169564	0.0231841	0.0234488	0.0515522	0.0303816	0.0275236	0.050043	0.0292257	0.384273	0.506406	0.5606	1	0.829105	0.573862	0.549958	0.0166744	0.104959	0.00229434	0.00616328	0.00774318	0.00102336	0.015132	0.0109119	0.0306618	0.0161021	0.031176	0.0411073	0.0573771	0.078124	0.0571765	0.0286807	0.0513913	0.543929	0.661794	1	0.295892	0.917057	0.898819
E9QKK8;Q9QZW0-2;F6Z4J2	Phospholipid-transporting ATPase;Phospholipid-transporting ATPase 11C	Atp11c	132	0.11198	0.0747067	0.269938	0.47501	0.620564	0.555492	0.641224	0.622879	1	0.883705	0.872048	0.736908	0.717077	0.250862	0.228533	0.0253444	0.0176069	0.00556004	0.00209165	0.00415188	0.000908945	0.000675112	0.00114343	0.00499994	0.13057	0.083774	0.300767	0.662032	0.877149	0.459066	0.748812	0.434909	1	0.829331	0.630645	0.582449	0.456269	0.252241	0.054727	0.0212715	0.00478008	0.00322691	0.00339316	0.00296402	0.00352873	0.00183081
Q9WUQ2;D3Z3S1;F6XLZ3;A0A0J9YU39	Prolactin regulatory element-binding protein	Preb	NA	0.0449831	0.025832	0.0885095	0.184591	0.322832	0.368265	0.53481	0.547665	0.810937	1	0.887493	0.827726	0.410325	0.268364	0.167901	0.0213028	0.00736108	0.00339878	0.00482541	0.00535232	0.000813822	0	0	0.00140845	0.0579652	0.0255487	0.113728	0.293239	0.440583	0.437076	0.688528	0.584861	0.787278	0.829008	0.920809	1	0.536041	0.264175	0.0710663	0.00949976	0.0087433	0	0.00183724	0	0	0.000638778
P43274;I7HFT9;Q07133	Histone H1.4	Hist1h1e	70	0.0663005	0.00559865	0.0111823	0.0161556	0.025518	0.0273237	0.0333449	0.0382448	0.0726084	0.100068	0.0860717	0.117492	0.11597	0.312319	1	0.983137	0.461419	0.128868	0.139046	0.0942528	0.114922	0.0536439	0.0135956	0.0191094	0.0451308	0.00343128	0.0154816	0.0339643	0.0466775	0.0325975	0.0461801	0.103644	0.140709	0.14625	0.188736	0.237315	0.210765	0.329793	0.714711	1	0.528916	0.142735	0.50443	0.124902	0.189371	0.0974373
A0A0J9YUZ4;P63158;A0A0J9YUD8;D3YZ18;D3YVC6	High mobility group protein B1	Hmgb1	103	0.072623	0.000790556	0.00166881	0.00045851	0.00255078	0.00171274	0.0024762	0.0111633	0.0211107	0.0163959	0.00576277	0.0175167	0.0144885	0.128137	1	0.769096	0.637045	0.401317	0.384644	0.363651	0.420838	0.139679	0.0667322	0.00538457	0.0632417	1.67508e-05	0.00163083	0.0171121	0.010253	0.0018622	0.00350061	0.00853636	0.0373242	0.00646712	0.00788258	0.0124114	0.0344023	0.168265	0.400652	0.744583	1	0.520212	0.688341	0.320765	0.423682	0.473955
Q91XE0;Q91XE0-2	Glycine N-acyltransferase	Glyat	82	0.049159	0.00157834	0.00153438	0.00122373	0.000698965	0.00109111	0.00111399	0.00139841	0.0015786	0.000575684	0.00235599	0.00416422	0.00464916	0	0.00257813	0.00097802	0.133507	0.570374	0.444752	0.680223	0.58524	0.592567	1	0.0294956	0.0415839	1.72124e-05	0.000495033	0.0037717	0.00182266	0.000365099	0.00142078	0.000847051	0.0029783	0.00226295	0.0302086	0.00531907	0.0130001	0.00622281	0.00528902	0.000596939	0.0813131	0.698195	0.534251	0.180511	0.726452	0.841556
G3X982;A0A087WQC8;Q3TYQ9	Aldehyde oxidase 3	Aox3	26	0.186234	0.00202806	0.00398796	0.00458309	0.00506482	0.00665426	0.0083219	0.0222292	0.088007	0.0155453	0.00956134	0.0131793	0.0133089	0.0182634	0.119135	1	0.610981	0.264397	0.292552	0.23656	0.206143	0.0899013	0.0329916	0.0208062	0.186897	0.00202686	0.00379054	0.0030447	0.00552976	0.00519038	0.00492881	0.00315351	0.0469539	0.00760699	0.00689678	0.00930428	0.0126484	0.0191313	0.0839873	1	0.532158	0.27357	0.290237	0.130403	0.243655	0.137273
Q9JHI5	Isovaleryl-CoA dehydrogenase, mitochondrial	Ivd	NA	0.261897	0.00492709	0.0101927	0.0140125	0.0203411	0.0169717	0.0191361	0.0492333	0.0670416	0.0445727	0.0382398	0.0590159	0.0502857	0.0653198	0.170459	0.923333	1	0.630326	0.615922	0.795318	0.716161	0.512255	0.442717	0.0765837	0.237426	0.00242504	0.00598656	0.0107002	0.0184001	0.0160493	0.0150145	0.0262587	0.0373811	0.0146081	0.0281471	0.0178086	0.0542643	0.0892109	0.117982	1	0.616638	0.521499	0.536873	0.086293	0.60799	0.427651
Q9JMD3;E9PVP0;G3UY87;G3UW37;G3UY59;G3UYM0;G3UZB9;G3UYN6	PCTP-like protein	Stard10	NA	0.255074	0.00428678	0.00590866	0.00571804	0.00799992	0.00576079	0.0077635	0.0242324	0.0305932	0.0120253	0.0115082	0.00556578	0.0154728	0.0246853	0.555902	0.934009	1	0.826895	0.859062	0.905619	0.814778	0.493933	0.302425	0.072845	0.2185	0.00143479	0.00650823	0.00235447	0.0147128	0.0117158	0.0163046	0.0032895	0.024904	0.010113	0.00409797	0.00892243	0.0121147	0.0546567	0.216267	0.802619	0.838195	0.81476	1	0.216837	0.61839	0.598153
Q9D6Y7-2;Q9D6Y7;Q9D6Y7-3;Q9D6Y7-4	Mitochondrial peptide methionine sulfoxide reductase	Msra	82	0.172548	0.0179238	0.0117091	0.00944799	0.0117226	0.0128347	0.00994419	0.0274773	0.0234189	0.0234539	0.0298312	0.0126141	0.0294614	0.0156223	0.0144477	0.00543071	0.0240779	0.447092	0.4134	0.413098	0.525099	0.526928	1	0.0847643	0.0949361	0.000951854	0.00244796	0.00674198	0.00687442	0.00411927	0.00732354	0.00397437	0.00606653	0.00764452	0.00827867	0.0160993	0.000690441	0.00442389	0.00278346	0.00177446	0.00723707	0.410486	0.464046	0.341894	0.540901	0.573894
C0HKE9;C0HKE8;C0HKE7;C0HKE6;C0HKE5;C0HKE4;C0HKE3;C0HKE2;C0HKE1;Q8CGP6;Q8CGP5;Q8BFU2	Histone H2A type 1-H;Histone H2A type 1-F;Histone H2A type 3	Hist1h2ah;Hist1h2af;Hist3h2a	42	0.0734596	0.0142599	0.0199864	0.0264217	0.0532926	0.0599076	0.068207	0.0640497	0.0993642	0.139683	0.137021	0.174449	0.1387	0.35835	0.683944	1	0.859359	0.600839	0.528493	0.449474	0.33207	0.286665	0.0828688	0.0269515	0.0980293	0.00420477	0.0148795	0.0555701	0.0709257	0.0818647	0.0910325	0.1468	0.134114	0.181585	0.261373	0.285932	0.480715	0.737451	0.643339	1	0.589534	0.326406	0.627507	0.0105722	0.2754	0.156421
D3YU17;Q8VCM8;F6S731	Nicalin	Ncln	56	0.0775757	0.0548959	0.237278	0.314715	0.581503	0.545542	0.706065	0.670512	0.77704	0.851228	0.818337	1	0.923833	0.550302	0.178426	0.0197432	0.00232157	0	0	0.00522171	0.000566538	0	0	0.00155883	0.113916	0.0603398	0.286122	0.479149	0.787208	0.713797	0.92503	0.791309	0.969723	0.953944	0.902608	1	0.716015	0.704949	0.0892628	0.0405704	0.0125393	0.00385708	0.00304142	0	0	0
P28271	Cytoplasmic aconitate hydratase	Aco1	138	0.0805307	0.00181048	0.00129159	0.00216561	0.00225003	0.00143253	0.00271537	0.00947347	0.0046439	0.00167857	0.00169897	0.00424845	0.00331061	0.00229876	0.0547746	0.246072	1	0.800896	0.746795	0.854583	0.91909	0.794349	0.47388	0.0395438	0.126431	0.00102947	0.00114126	0.00278476	0.0022869	0.00502612	0.00307854	0.00309873	0.0065232	0.00447955	0.00678948	0.00685968	0.00550576	0.0103222	0.0291743	0.126688	0.776637	0.875064	1	0.175821	0.910552	0.709306
P26150;E9PXG7;O35469;B1ARP0	3 beta-hydroxysteroid dehydrogenase/Delta 5-->4-isomerase type 3;3-beta-hydroxy-Delta(5)-steroid dehydrogenase;Steroid Delta-isomerase;3 beta-hydroxysteroid dehydrogenase/Delta 5-->4-isomerase type 6;3-beta-hydroxy-Delta(5)-steroid dehydrogenase;Steroid Delta-isomerase	Hsd3b3;Hsd3b6	48	0.0832241	0.00698247	0.0577963	0.191391	0.314953	0.339096	0.419235	0.454692	0.542603	0.474165	0.715543	0.819843	1	0.629606	0.498291	0.119658	0.0452207	0.0228928	0.0125156	0.0160789	0.0211041	0.0262226	0.00763257	0.00154066	0.0654638	0.00351292	0.0206343	0.230561	0.384964	0.319068	0.419716	0.325834	0.633192	0.614594	0.662081	0.782906	1	0.832638	0.187464	0.116032	0.068845	0.0411146	0.0174702	0.183112	0.0550428	0.00702086
Q91W64;E9Q8U5;E9Q2L0	Cytochrome P450 2C70	Cyp2c70	128	0.0818704	0.0291547	0.152732	0.290427	0.440939	0.542149	0.614195	0.715807	0.713383	0.841617	0.784511	0.97819	1	0.735494	0.708019	0.144948	0.0712865	0.0305836	0.0366051	0.0695016	0.040987	0.00880574	0.00195568	0.00524484	0.105748	0.018029	0.134702	0.359438	0.601736	0.43722	0.650829	0.45174	0.775823	0.825964	0.949996	1	0.847264	0.521136	0.320577	0.154979	0.0782602	0.0280101	0.0499871	0.00450477	0.044271	0.0145786
Q9QZD8	Mitochondrial dicarboxylate carrier	Slc25a10	NA	0.170693	0.113322	0.349746	0.5937	0.976107	0.7977	0.909162	0.594148	0.705003	0.862932	0.754055	1	0.861072	0.709381	0.388024	0.130895	0.129084	0.0544054	0.0905628	0.0393839	0.0300575	0.0202392	0.0218492	0.0143701	0.138727	0.046893	0.174146	0.534318	0.901848	0.556224	0.787769	0.758229	0.706252	0.908585	0.830961	0.794962	0.881889	1	0.15382	0.0508305	0.0151241	0.0141913	0.0136591	0	0.00818308	0
P80316;E0CZA1	T-complex protein 1 subunit epsilon	Cct5	1	0.0214957	0.000167912	0.000297952	0.000986571	0.00243452	0.00148343	0.00312929	0.003835	0.0106126	0.0400214	0.0356976	0.0338762	0.080331	0.617976	1	0.120445	0.0420952	0.0286071	0.0209183	0.0159748	0.0102529	0.00368833	0.00131752	0.00132845	0.0280202	0.000327654	0.000393585	0.00798525	0.0019505	0.00145091	0.00833722	0.00391664	0.0110069	0.00836569	0.012046	0.0334528	0.111057	1	0.625214	0.136786	0.0590703	0.0354134	0.035036	0.0152134	0.0285386	0.00637839
Q9D819	Inorganic pyrophosphatase	Ppa1	32	0.184347	0.0118367	0.00401096	0.00415179	0.00356563	0.00260645	0.00475148	0.00512473	0.00234331	0.00362107	0.00350389	0.00769463	0.00327418	0.00534246	0.00620708	0.00478733	0.377885	0.863608	0.719806	1	0.977294	0.956221	0.617434	0.0500148	0.113714	0.0012821	0.00160005	0.00264081	0.00193935	0.00161886	0.00224656	0.00107869	0.000703003	0.0025413	0.00144737	0.00489212	0.00458076	0.00485017	0.00188435	0.000690304	0.155881	0.748516	1	0.193941	0.630548	0.67446
P63242;A0A0A0MQM0;Q8BGY2;J3QPS8	Eukaryotic translation initiation factor 5A-1;Eukaryotic translation initiation factor 5A;Eukaryotic translation initiation factor 5A-2	Eif5a;Eif5a2	422	0.161121	0.00368855	0.000212404	0.00230408	0.00491338	0	0.00299447	0.0252013	0.0389084	0.00665176	0.00281975	0	0.000512851	0	0.168897	0.663794	1	0.883967	0.683137	0.464176	0.503835	0.309165	0.275369	0.0402977	0.190656	0.00115908	0.000422881	0.0509136	0.0017271	0.0010015	0.00333587	0.000932443	0.0495916	0.000667983	0	0.000283691	0.00842589	0.00811324	0.0706405	0.869144	0.80248	0.71934	1	0.275566	0.627674	0.629603
Q60597;Q60597-3;Z4YJV4;Q60597-2;Q60597-4;E9Q7L0;Q5SVY0;Q5SVY1	2-oxoglutarate dehydrogenase, mitochondrial	Ogdh	149	0.0851562	0.00143343	0.00336876	0.00536503	0.00364452	0.00512121	0.0069655	0.0106578	0.0318788	0.0351911	0.141072	1	0.805221	0.332354	0.180956	0.346172	0.226741	0.0704103	0.0759114	0.0945128	0.105072	0.0365259	0.0108503	0.00349235	0.0810809	0.00134054	0.0049457	0.00953581	0.0169082	0.0129001	0.0261956	0.00619862	0.0225483	0.0691223	0.144071	1	0.831385	0.273498	0.130812	0.347634	0.202695	0.0722989	0.11787	0.0507502	0.0955989	0.0669694
P56379	6.8 kDa mitochondrial proteolipid	Mp68	410	0.000737445	0.000300573	0.00337035	0.00615449	0.00148142	0.00121194	0.0268273	0.0354327	0.0609144	0.0798377	0.0933733	0.105992	0.0878709	0.19799	0.833076	1	0.372889	0.154376	0.0239831	0.0278572	0.00401958	0.00489441	0	0	0.0147547	0.00146855	0.0196281	0.0574473	0.186035	0.155876	0.122591	0.181669	0.221389	0.397414	0.137955	0.308047	1	0.957024	0.879973	0.71071	0.219982	0.054042	0.036422	0.0727877	0.194364	0.0744482
O08914	Fatty-acid amide hydrolase 1	Faah	281	0.042855	0.00745681	0.0739142	0.176642	0.304869	0.356653	0.42406	0.361029	0.518043	0.616838	0.619675	0.780078	0.781454	1	0.818498	0.143736	0.0432764	0.027854	0.0259861	0.0121915	0.0131587	0.000940566	0.000812472	0.000728303	0.0277471	0.00411804	0.0420458	0.214919	0.309583	0.250712	0.409707	0.367693	0.424529	0.570525	0.79585	0.776445	0.881798	1	0.307132	0.0968498	0.0214477	0.022098	0.0284276	0.00316768	0.0031084	0.0013251
Q8VBT2;D3Z221	L-serine dehydratase/L-threonine deaminase	Sds	396	0.201806	0.0129428	0.0645651	0.0831964	0.161683	0.19279	0.235414	0.249296	0.290699	0.291578	0.298413	0.496493	0.550753	0.719147	0.990512	0.66103	1	0.644495	0.709919	0.738254	0.754024	0.9474	0.88886	0.0682041	0.144783	0.00455902	0.0306911	0.0882236	0.123773	0.154469	0.156769	0.179699	0.207109	0.342434	0.43666	0.604536	1	0.941926	0.567559	0.838144	0.375028	0.413274	0.61073	0.08249	0.454015	0.378337
P11983;P11983-2;F2Z483	T-complex protein 1 subunit alpha	Tcp1	1	0.0326516	0.000174447	0.000651297	0.000761094	0.00177582	0.00272757	0.0034279	0.00531816	0.0112434	0.0430536	0.0398828	0.0424053	0.0864924	0.585386	1	0.151004	0.0832483	0.0458555	0.0423836	0.0293832	0.0182619	0.00586715	0.0058289	0.00252213	0.0469883	0.000402021	0.000731226	0.00186553	0.00352296	0.00284418	0.00259279	0.00291224	0.0114827	0.0110561	0.014562	0.0296198	0.125419	1	0.925375	0.18016	0.0393127	0.043949	0.0470551	0.0314512	0.0300079	0.0147731
P80315;G5E839;G3UXF3;G3UXG2	T-complex protein 1 subunit delta	Cct4	1	0.0312144	9.93483e-05	0.000735771	0.000775113	0.00150122	0.00119513	0.00216672	0.0051935	0.00854731	0.0340643	0.0275794	0.0248353	0.053169	0.597447	1	0.171611	0.0836516	0.0391523	0.0272322	0.0288854	0.0145448	0.0023278	0.0026643	0.00148805	0.0455734	0.000146913	0.00144945	0.00359452	0.0103093	0.00980682	0.00835737	0.00393663	0.011067	0.00903883	0.0105515	0.0253775	0.115775	1	0.912298	0.219358	0.0678703	0.0328464	0.0823134	0.0313179	0.0420969	0.00692688
P60843;D6RJ60;D6RJ11	Eukaryotic initiation factor 4A-I	Eif4a1	417	0.279669	0.00859128	0.0278627	0.0448484	0.0741532	0.0715645	0.105594	0.168748	0.147872	0.187769	0.245099	0.2499	0.308654	0.149288	0.0891671	0.294415	1	0.581419	0.492101	0.691575	0.526183	0.611858	0.323974	0.0506082	0.386647	0.00796366	0.0632335	0.181131	0.179304	0.257684	0.244726	0.190392	0.324515	0.367692	0.426589	0.546264	0.622031	0.428687	0.206207	0.423773	0.840924	1	0.873392	0.261421	0.861843	0.718243
Q9ESP1	Stromal cell-derived factor 2-like protein 1	Sdf2l1	NA	0.0711887	0.0138884	0.101604	0.123563	0.351567	0.414031	0.489062	0.524218	0.654011	0.368131	0.809349	0.866332	0.988205	0.829522	1	0.127632	0.0304387	0.0344456	0.04022	0.0396175	0.0288983	0.00517107	0.0168751	0.00631398	0.0620604	0.0095443	0.0679622	0.244999	0.383717	0.349193	0.636474	0.301487	0.833205	0.666952	0.775694	0.986218	1	0.890096	0.311695	0.169846	0.0431394	0.0657984	0.0860583	0.00799429	0.0380478	0.0113083
Q3TGU7;P50580;P50580-2	Proliferation-associated protein 2G4	Pa2g4	55	0.201816	0.0412566	0.284977	0.631092	0.954903	0.816867	0.62057	0.439425	0.408292	0.661512	1	0.801938	0.298851	0.176619	0.168146	0.335431	0.484567	0.340624	0.251825	0.21857	0.25463	0.169837	0.0771814	0.0529427	0.107739	0.012756	0.110492	0.628611	0.915152	0.580095	0.409506	0.272682	0.301907	0.510808	1	0.620965	0.209385	0.145642	0.0777983	0.20719	0.329979	0.262552	0.180746	0.0753883	0.180606	0.219468
Q3UW66;Q99J99	Sulfurtransferase;3-mercaptopyruvate sulfurtransferase	Mpst	82	0.113643	0.0126324	0.00566012	0.0050148	0.0110887	0.00934859	0.0164827	0.00399641	0.0147512	0.0126273	0.00285503	0.0218717	0.00159464	0.00352927	0.00120134	0.00095029	0.03016	0.389853	0.353713	0.599647	1	0.66177	0.737331	0.0591675	0.0751408	0.000899698	0.00141459	0.00245478	0.0038749	0.0024419	0.00623893	0.00853571	0.00865795	0.0102394	0.0104059	0.0129256	0.0424316	0.00847384	0.0052827	0.00187324	0.0107027	0.28507	0.803873	0.208008	0.476041	0.576056
P50285;Q3UNX7;D3Z0T2;A0A0A6YVP9;Q8C9C1	Dimethylaniline monooxygenase [N-oxide-forming] 1	Fmo1	432	0.200343	0.0254517	0.199538	0.275371	0.381706	0.427143	0.416427	0.522062	0.62486	0.81911	0.839876	1	0.645048	0.78311	0.770959	0.442709	0.301723	0.299534	0.258107	0.291988	0.28796	0.191291	0.226607	0.00988636	0.160627	0.00747065	0.114802	0.385515	0.439417	0.554969	0.853014	0.623451	0.940461	0.928966	0.831984	1	0.960644	0.709333	0.284322	0.305294	0.209263	0.208498	0.114885	0.0727335	0.2236	0.138415
Q9EQ06;Q9EQ06-2	Estradiol 17-beta-dehydrogenase 11	Hsd17b11	NA	0.150572	0.0299784	0.12884	0.209545	0.303607	0.380093	0.483366	0.607611	0.622745	0.721638	0.82519	1	0.697314	0.730581	0.629065	0.0663896	0.0356326	0.0306714	0.0234362	0.0292029	0.0235144	0.0127126	0.0125187	0.00368097	0.128747	0.0446638	0.158325	0.286826	0.44124	0.381808	0.54235	0.349018	0.732263	0.735322	0.649586	0.856977	1	0.728415	0.256509	0.0547245	0.0228245	0.0126951	0.0293168	0	0.00491508	0
Q8K2C9	Very-long-chain (3R)-3-hydroxyacyl-CoA dehydratase 3	Hacd3	140	0.10172	0.0458358	0.332621	0.586528	0.696497	0.818163	0.92021	1	0.891419	0.855158	0.862893	0.737001	0.806248	0.30971	0.117703	0.0235581	0.0512742	0.0057965	0.00543373	0.0159144	0.0128571	0	0.0163246	0.00456752	0.0771778	0.0115787	0.177288	0.450559	0.591471	0.533424	0.675574	0.485706	1	0.751104	0.833663	0.808401	0.538652	0.265629	0.034661	0.0126942	0.00410422	0.00383838	0.00334252	0.000588392	0	0
Q3TFD0;Q9CZN7	Serine hydroxymethyltransferase	Shmt2	127	0.119843	0.000974259	0.00615116	0.0117947	0.0137086	0.0112526	0.0162662	0.0255814	0.0929764	0.0620922	0.0325916	0.0318635	0.0653034	0.204624	0.901094	1	0.402533	0.247814	0.226995	0.270981	0.193824	0.0837281	0.0416215	0.0139028	0.10951	0.000764703	0.00159061	0.00219852	0.00409238	0.00356874	0.00754366	0.00485719	0.0575214	0.0112752	0.0128198	0.0292487	0.0747892	0.214749	0.413634	1	0.394467	0.28067	0.248496	0.117915	0.269719	0.121772
Q3U3J1;P50136;A0A0U1RPK5	2-oxoisovalerate dehydrogenase subunit alpha, mitochondrial	Bckdha	10	0.108428	0.00410979	0.0155018	0.0300042	0.0474148	0.0521028	0.074873	0.100363	0.165024	0.237975	0.301179	0.604002	1	0.621463	0.715478	0.316052	0.168428	0.0634946	0.0731197	0.0604716	0.0661185	0.0417938	0.0298791	0.0151354	0.142303	0.00392694	0.0159639	0.026443	0.0546769	0.0367348	0.0625942	0.075221	0.172525	0.157805	0.265119	0.605147	1	0.674189	0.249083	0.369058	0.191649	0.147365	0.168013	0.0589552	0.14786	0.0680412
P62911	60S ribosomal protein L32	Rpl32	197	0.0741439	0.0528978	0.329876	0.656265	1	0.657025	0.354746	0.210891	0.24553	0.441301	0.878409	0.49893	0.0845219	0.0644753	0.0197014	0	0.0052941	0.00216621	0	0	0	0	0	0.00161971	0.0286538	0.0299422	0.37484	0.647663	0.994526	1	0.682595	0.379754	0.219545	0.657872	0.855412	0.713346	0.0804736	0.0775154	0	0.00375025	0.0209656	0.0332841	0	0.0129637	0	0.00447921
P28843	Dipeptidyl peptidase 4;Dipeptidyl peptidase 4 membrane form;Dipeptidyl peptidase 4 soluble form	Dpp4	128	0.1582	0.0862472	0.298958	0.412366	0.606489	0.615015	0.746005	0.750198	0.829189	0.920854	0.846522	1	0.784599	0.790455	0.730039	0.0799773	0.054598	0.028849	0.0290695	0.0154244	0.0338516	0.0017589	0.00550577	0.00694907	0.160622	0.0559748	0.223391	0.580972	0.682664	0.727433	0.7764	0.495958	1	0.919057	0.889238	0.948678	0.769523	0.625149	0.216455	0.0678675	0.020299	0.014718	0.0227439	0.00752705	0.00960207	0.00414099
A0A0R4J0N7;O88962	7-alpha-hydroxycholest-4-en-3-one 12-alpha-hydroxylase	Cyp8b1	140	0.131611	0.036765	0.252761	0.441459	0.692094	0.768959	0.838235	0.8431	0.921459	1	0.861515	0.986915	0.984342	0.724457	0.490128	0.0851884	0.0445345	0.0195872	0.0200638	0.0160621	0.00640918	0.000915896	0.00153676	0.00173422	0.0695547	0.0192676	0.139038	0.382843	0.684908	0.463366	0.737134	0.55089	0.799348	0.86274	0.92535	1	0.800191	0.58066	0.199474	0.056359	0.0169327	0.0120119	0.00805017	0.00524035	0.00491572	0.00195623
Q5XG73-3;E9QNH7;Z4YM84;Z4YN06;E0CXU7;E9Q289	Acyl-CoA-binding domain-containing protein 5	Acbd5	40	0.0889099	0.0410477	0.17215	0.332218	0.628545	0.795348	0.947304	1	0.980957	0.854402	0.732001	0.606188	0.395135	0.205975	0.107781	0.015981	0.0101583	0.0166749	0.026914	0.0282018	0.0323439	0.021951	0.02032	0.0125629	0.0804644	0.0322407	0.207703	0.44929	0.671626	1	0.940127	0.533154	0.856453	0.70579	0.874756	0.596841	0.195266	0.109529	0.0132494	0.0075848	0.00854769	0.0192445	0.0169669	0.0213213	0.0588398	0.0579709
Q3TLP8;P63001;P60764;A2AC13	Ras-related C3 botulinum toxin substrate 1;Ras-related C3 botulinum toxin substrate 3	Rac1;Rac3	434	0.0462382	0.00688225	0.0388073	0.0800793	0.173176	0.212245	0.251344	0.146608	0.285272	0.368936	0.36319	0.433374	0.427496	0.619588	0.727618	0.389664	0.472208	0.577557	0.596532	1	0.92796	0.534407	0.162171	0.0240015	0.0280206	0.00356871	0.018292	0.0848602	0.178752	0.191547	0.221659	0.323636	0.184888	0.363348	0.660615	0.846463	0.93076	0.646495	0.369315	0.307462	1	0.909275	0.545247	0.589272	0.775145	0.623625
Q9WU79;A0A0R4J1T9;F6PYI8;F6YFQ5;F6XMC0;E9PUR5	Proline dehydrogenase 1, mitochondrial	Prodh	NA	0.119494	0.0127864	0.102655	0.192079	0.292744	0.329599	0.406588	0.473026	0.481152	0.591394	0.705197	0.869198	0.91995	1	0.833006	0.457544	0.253545	0.148776	0.111949	0.10742	0.119553	0.0499885	0.0129128	0.00562882	0.0737828	0.00414803	0.0527004	0.173639	0.234042	0.260037	0.346285	0.358035	0.493579	0.594671	0.63074	0.777275	1	0.643366	0.340981	0.137078	0.112351	0.0657518	0.0653448	0.0139346	0.0596923	0.0386632
F6V6T4;Q9R0Q3;Q8BPI2	Transmembrane emp24 domain-containing protein 2	Tmed2	141	0.114571	0.0248836	0.289894	0.489649	0.695533	0.718389	0.801316	0.922611	0.870638	0.663308	0.805884	1	0.809845	0.238716	0.0918115	0.0345583	0.00540596	0	0.000101139	0	0	0	0.00650759	0.0013171	0.0409173	0.0308771	0.281558	0.422405	0.568406	0.36093	0.744778	0.430007	1	0.641075	0.597118	0.624015	0.453004	0.169417	0.0259801	0.00648757	0.00294569	0.00390006	0.00192784	0	0.00648259	0
J3QP71;K3W4Q8;P18572-2;P18572	Basigin	Bsg	313	0.217435	0.0765637	0.33927	0.42714	0.502674	0.503432	0.572535	0.596033	0.610611	0.606762	0.619825	0.865334	1	0.487571	0.526281	0.210988	0.172016	0.0919102	0.0643029	0.0418499	0.0381999	0.0381474	0.0533686	0.0194292	0.293113	0.0551017	0.365353	0.889759	0.863974	0.628583	0.804565	0.654547	1	0.784911	0.572201	0.780902	0.503289	0.279445	0.196473	0.113636	0.0975432	0.144949	0.0681917	0.0440641	0.0710416	0.101691
Q9D0S9	Histidine triad nucleotide-binding protein 2, mitochondrial	Hint2	32	0.00279025	0.00145504	0.000157699	0	0	0	0	0.000312635	0	0	0	0.000590466	0	0	0	0.00576933	0.0696618	0.609459	0.715618	0.751286	1	0.694012	0.65462	0.00306612	0.00337625	0.000120941	0	0.000782847	0	0.00228388	0.00517324	0	0.00463739	0.00982449	0	0.00311995	0.00200924	0.00197023	0.00239999	0.00489327	0.0339679	0.899453	0.995523	0.566553	0.897463	1
P56382	ATP synthase subunit epsilon, mitochondrial	Atp5e	169	0.115687	0.00214717	0.05295	0.0902809	0.036582	0.0745162	0.136289	0.357473	0.574823	0.397863	0.57844	0.770802	1	0.743654	0.918492	0.640124	0.347811	0.410044	0.275212	0.262698	0.299573	0.282574	0.558872	0.0201092	0.0215331	0.0026161	0.0169562	0.0675968	0.128938	0.0826074	0.138096	0.0471486	0.710167	0.722827	0.356489	1	0.946915	0.890598	0.223578	0.122893	0.192722	0.108201	0.308149	0.0160335	0.205062	0.200849
Q9D0F9;A2CEK3	Phosphoglucomutase-1	Pgm1;Pgm2	32	0.102702	0.0037806	0.00447871	0.00331646	0.00155331	0.00280572	0.00226045	0.00394437	0.00123738	0.00340965	0.00274448	0.000284761	0.00266449	0.000583669	0.000274721	0.00305168	0.218525	0.681293	0.588738	0.907566	0.696061	1	0.96289	0.0511103	0.094613	0.000404659	0.000332619	0.00176975	0.000607518	0.00079497	0.00386745	0.000387972	0.000987662	0.0171164	0.0150047	0.000112203	0.00328263	0.000572512	0.00200344	0.00715345	0.124427	0.814792	0.663983	0.350607	0.721211	0.831041
D3Z136;Q8BHI7;D3Z0Z6	Elongation of very long chain fatty acids protein;Elongation of very long chain fatty acids protein 5	Elovl5	313	0.131499	0.027158	0.343866	0.532176	0.586114	0.683995	0.830244	1	0.813435	0.78223	0.929165	0.80712	0.796509	0.314583	0.00135824	0	0.0283221	0.0187487	0.0152741	0	0	0	0.00956801	0	0.135149	0.00408419	0.38127	0.786869	0.980355	0.626876	1	0.726917	0.988141	0.644829	0.606197	0.510496	0.341307	0.203262	0.0489864	0	0	0	0.0112171	0	0	0
Q9DCU9;E9Q1R2	4-hydroxy-2-oxoglutarate aldolase, mitochondrial	Hoga1	NA	0.19643	0.00565426	0.0126943	0.0137826	0.0188257	0.0276234	0.0252936	0.0388921	0.0276468	0.0313275	0.0471698	0.0613758	0.0738053	0.0553049	0.0405736	0.026923	0.458528	1	0.914415	0.874792	0.912604	0.88483	0.550038	0.0423306	0.172666	0.00226227	0.0105845	0.0117422	0.0250251	0.0191923	0.0311217	0.0234749	0.0279136	0.0114348	0.0201901	0.0503471	0.0693512	0.0403386	0.0199764	0.0108493	0.248681	0.633179	1	0.430663	0.757798	0.713866
A0A1W2P7R5;A0A1W2P7P6;Q91W52;Q91W52-2;A0A1W2P7Q0	Transmembrane protein 19	Tmem19	132	0.0559924	0.0313463	0.176926	0.23157	0.478332	0.495925	0.612637	0.685722	0.684662	1	0.877205	0.822929	0.902188	0.1976	0.0794619	0	0	0	0	0	0	0	0	0.00850982	0.0636454	0.0293779	0.11644	0.362513	0.538502	0.373809	0.68694	0.363378	1	0.832527	0.430471	0.509901	0.722882	0.381866	0.0463193	0	0	0	0	0	0	0
O35683	NADH dehydrogenase [ubiquinone] 1 alpha subcomplex subunit 1	Ndufa1	132	0.231591	0.0455383	0.391053	0.543078	0.593143	0.613089	0.683679	0.923058	1	0.633179	0.769473	0.470949	0.500563	0.0916158	0	0.0207782	0	0	0	0	0	0	0	0	0.135569	0.0355754	0.1781	0.152114	0.681636	0.519932	0.803952	0.397868	1	0.432843	0.240495	0.221128	0.0409665	0	0.0184258	0.00687475	0	0	0	0	0	0
Q8VBW8	Tetratricopeptide repeat protein 36	Ttc36	138	0.0617186	0.00551684	0.00880692	0.0102891	0.0152093	0.015434	0.00422283	0.00999499	0.013601	0.0085688	0.0108731	0.0141424	0.0180358	0.0121882	0.0321497	0.0916534	0.410018	0.741549	0.813151	1	0.984376	0.81737	0.532885	0.0423035	0.0652733	0.000763923	0.00404859	0.00426642	0.00661951	0.00527186	0.00977596	0.00727116	0.00893932	0.00239982	0.00854372	0.00363135	0	0.0143624	0.0121719	0.0783895	0.271316	0.559224	1	0.354154	0.707912	0.684932
Q91V76;A0A1L1SSF8;A0A1L1ST86	Ester hydrolase C11orf54 homolog		82	0.0848002	0.00996788	0.00350812	0.0034807	0.00079711	0.00143215	0.00104873	0.000723303	0.000177321	0.00139726	0	0.000686307	0.00181397	0.00151072	0.00377277	0.00146087	0.0413983	0.396418	0.583281	0.818356	0.891545	0.742079	1	0.0359663	0.0465515	0.000378107	0.000802728	0.000630765	0.00039736	0.00142006	0.00125575	0.00215755	0	0	0.000585981	0	0.000384756	0	0	0	0.0146862	0.329168	0.877684	0.117359	0.757957	0.690073
O70435;E0CX62;F7BWF9;E0CZ34;F8WH02;E0CYL6	Proteasome subunit alpha type-3	Psma3	1	0.055189	0.000469566	0.000504742	0.00077052	0.00105945	0.00132621	0.00138085	0.00588652	0.015749	0.0687266	0.0403859	0.0655588	0.325389	0.274906	1	0.10607	0.0491267	0.0260358	0.0145062	0.0193577	0.00472764	0.000813896	0.00817613	0.00379096	0.164159	0.000379821	0.00105623	0.00452164	0.00396566	0.00350247	0.00570532	0.0013278	0.00965887	0.015587	0.0291111	0.13873	0.594089	1	0.997778	0.184438	0.051929	0.0615645	0.0275671	0.0067676	0.0190444	0.0110701
Q9ET01;Q3UEJ6;E9PUM3;Q9WUB3	Glycogen phosphorylase, liver form;Alpha-1,4 glucan phosphorylase	Pygl	NA	0.118023	0.00189842	0.00287981	0.00361672	0.00309007	0.00625894	0.00909779	0.0233003	0.0236405	0.0134393	0.0173027	0.0161309	0.0146697	0.015111	0.0288121	0.20181	1	0.480805	0.362185	0.353759	0.263849	0.28417	0.316452	0.0319029	0.136796	0.00243044	0.00508072	0.00731214	0.00783351	0.00941192	0.0207283	0.0197856	0.0301756	0.0242179	0.0202498	0.0343861	0.0447815	0.0187068	0.0336074	0.248686	1	0.912061	0.40861	0.199449	0.49546	0.443275
Q9D1M7	Peptidyl-prolyl cis-trans isomerase FKBP11	Fkbp11	128	0.140312	0.0263143	0.251201	0.496701	0.588951	0.589095	0.777397	0.89588	0.885391	0.967349	1	0.838467	0.957649	0.687442	0.588575	0.151587	0.0794162	0.0103692	0.00684824	0.0389855	0.0025823	0	0	0.0018633	0.111323	0.010958	0.18256	0.554894	0.29789	0.685824	0.993803	0.619663	1	0.832563	0.471108	0.557592	0.656076	0.749307	0.279082	0.134221	0.0536999	0.0404812	0.036104	0.0220944	0.0242451	0.0120094
O88986;E9PWY6	2-amino-3-ketobutyrate coenzyme A ligase, mitochondrial	Gcat	434	0.163076	0.01662	0.0589403	0.156882	0.1756	0.193176	0.277526	0.23713	0.338418	0.470416	0.458749	0.592241	0.644454	0.494866	0.504469	0.171049	0.739249	0.63314	0.708864	0.885048	1	0.653541	0.414604	0.0211187	0.0955886	0.00149211	0.0331081	0.133732	0.225291	0.151966	0.321406	0.270949	0.402571	0.487466	0.648604	0.702226	1	0.910183	0.150307	0.0941014	0.471401	0.596787	0.596038	0.370747	0.619899	0.525924
P80313;A0A0N4SV00;A0A0N4SUI8;A0A0N4SV22	T-complex protein 1 subunit eta	Cct7	1	0.015302	0.000190104	0.000351735	0.00111847	0.00265034	0.00263439	0.00369436	0.00321048	0.00888081	0.0313611	0.0286965	0.0273359	0.0434179	0.525757	1	0.133094	0.0555771	0.0309812	0.0278505	0.0244183	0.0180389	0.00194652	0.00109495	0.00135438	0.0260123	0.000245381	0.000520544	0.00204485	0.00160141	0.00603378	0.00378086	0.0116055	0.0187275	0.0128053	0.0213294	0.0332652	0.171115	1	0.976458	0.208213	0.0535728	0.0278979	0.0777097	0.0121323	0.0262534	0.0069667
Q9DBH5	Vesicular integral-membrane protein VIP36	Lman2	NA	0.345407	0.0798744	0.622807	0.725665	0.921091	0.959779	1	0.913813	0.169019	0.21497	0.134797	0.133556	0.0873286	0.0470911	0.0354171	0.00720264	0.0207914	0.0111775	0.00802114	0.00845016	0.00434896	0.0115812	0.0141485	0.00130292	0.0142906	0.00131674	0.621253	0.0548074	0.0686687	0.0699542	0.0805016	0.0875033	1	0.129967	0.106728	0.118998	0.11815	0.0642853	0.0123381	0.00692008	0.0134087	0.00837785	0.00578157	0.00302297	0.010981	0.00614615
Q8K211;A8Y5P1	High affinity copper uptake protein 1	Slc31a1	56	0.112173	0.0829488	0.698629	0.948494	0.917096	0.925139	1	0.966415	0.904349	0.793081	0.938357	0.863096	0.82255	0.422823	0.487641	0.606811	0.201658	0.0788847	0.0255556	0.251205	0.0622334	0.0347562	0	0.00071949	0.068954	0.0111123	0.203636	0.77177	1	0.458274	0.755394	0.528608	0.668674	0.651948	0.409848	0.274521	0.644592	0.828124	0.137641	0.170052	0.114932	0.229893	0.195087	0	0.0790391	0.0259699
O35465-2	Peptidyl-prolyl cis-trans isomerase FKBP8	Fkbp8	48	0.080445	0.0272563	0.148744	0.28281	0.415134	0.449717	0.566813	0.575716	0.607089	0.712732	0.683019	1	0.725284	0.883054	0.937556	0.185152	0.0482256	0.0197114	0.0182477	0.0314759	0.00973168	0.00453036	0	0.00333128	0.0901414	0.0365842	0.301345	0.348586	0.493238	0.637328	0.630758	0.896429	0.884133	0.781252	1	0.996191	0.788256	0.739135	0.41238	0.198157	0.0263204	0.0122648	0.0269543	0.0030399	0.00603801	0.00167404
CON__P01966			147	0	0	0	0	0	0	0	0	0	0	0	0	0	0	0	0	1	0	0.595058	0.960905	0.991574	0.800729	0.812495	0	0.000225274	0	0	0	0	0	0	0	0	0	0	0	0	0	0	0	0.329911	0.68811	0.927258	0	0.00774602	0.607657
Q9QYG0;Q9QYG0-2	Protein NDRG2	Ndrg2	NA	0.454457	0.0803103	0.0412157	0.0357082	0.0247813	0.027968	0.0282049	0.0167861	0.014277	0.0144767	0.00774876	0.0170031	0.00623704	0.0158906	0.0144619	0.0120593	0.0482981	0.453103	0.744495	0.743562	1	0.857956	0.928937	0.0823275	0.29614	0.0112693	0.0264555	0.0320783	0.0187165	0.00921304	0.0123309	0.00301705	0.00343215	0.00670362	0.0123059	0.0088506	0.0087129	0.00155137	0.0057139	0.00205529	0.00887842	0.203632	0.827126	0.50834	0.712222	0.610402
P97742;Q924X2	Carnitine O-palmitoyltransferase 1, liver isoform	Cpt1a	281	0.15921	0.0442426	0.158307	0.252083	0.404238	0.450106	0.476768	0.507527	0.512428	0.681428	0.705396	0.890004	1	0.870827	0.837624	0.45784	0.194037	0.106735	0.0991946	0.105384	0.0719366	0.0153294	0.00328959	0.00538702	0.0892232	0.0246268	0.14843	0.20726	0.273739	0.217366	0.363911	0.245086	0.442998	0.380556	0.364548	0.51405	0.789146	1	0.553307	0.378469	0.0926935	0.0811278	0.108618	0.0177295	0.0571716	0.022651
Q78PY7;Q3TJ56;E9Q3E9	Staphylococcal nuclease domain-containing protein 1	Snd1	61	0.112815	0.0102429	0.0473979	0.0797869	0.119161	0.088619	0.086008	0.0686856	0.119685	0.12742	0.106687	0.113539	0.164432	0.250435	1	0.483348	0.159658	0.090786	0.0852709	0.0748579	0.0521448	0.0168028	0.00731838	0.00937922	0.301599	0.0111268	0.084286	0.182956	0.224261	0.147267	0.162038	0.072226	0.221984	0.141009	0.199441	0.161518	0.233294	0.466279	0.967528	1	0.404951	0.277121	0.280935	0.117305	0.194742	0.0953576
Q99JB2;A2AG39;F6WI02;A2AG41	Stomatin-like protein 2, mitochondrial	Stoml2	132	0.109406	0.0632754	0.247475	0.322963	0.511336	0.65289	0.722354	0.807432	0.894981	1	0.80738	0.680997	0.384246	0.165519	0.101559	0.022419	0.0247475	0.0178129	0.0227326	0.0235532	0.0295404	0.0170602	0.0138784	0.031886	0.112309	0.0679954	0.258481	0.498103	0.58147	0.613447	0.869088	0.526459	1	0.933462	0.840321	0.6613	0.268614	0.144296	0.0148019	0.00454455	0.00459562	0.00143865	0.0178775	0.208003	0.00478402	0.00235129
Q61171;D3Z4A4	Peroxiredoxin-2	Prdx2	137	0.0973967	0.00214852	0.00285128	0.00217754	0.00128086	0.000295453	0.000632749	0.00507334	0.0147893	0.00587874	0.00262486	0.00295568	0.00759992	0.0335943	0.222539	0.314376	0.492741	0.581233	0.575945	0.757341	0.881457	0.413363	1	0.0543318	0.131611	0.00308791	0.0081107	0.0129091	0.0110262	0.00284994	0.00926892	0.0126428	0.0266173	0.0105127	0.0157799	0.013961	0.0280571	0.00451328	0.087322	0.244097	0.429203	0.403112	0.474924	0.066427	0.577476	0.470437
P12787	Cytochrome c oxidase subunit 5A, mitochondrial	Cox5a	424	0.220191	0.0565937	0.578513	0.742041	0.951653	0.882455	0.83209	0.718581	0.817557	0.883291	0.785965	0.680486	0.53092	0.422262	0.736578	1	0.535975	0.187057	0.361339	0.176744	0.156639	0.0191605	0.0590172	0.00153157	0.104156	0.0208514	0.285707	0.655203	0.710278	0.71236	0.797718	0.850468	0.774303	0.655135	1	0.522164	0.25149	0.343729	0.266848	0.917887	0.189453	0.0763421	0.193616	0.00736789	0.103998	0.0663774
O09061	Proteasome subunit beta type-1	Psmb1	1	0.00877898	5.76013e-06	0	3.89116e-05	0.000279021	0	0.000896029	0.00176617	0.00558925	0.0221583	0.0186402	0.0194855	0.107292	0.193039	1	0.101859	0.0813718	0.0564808	0.031892	0.0353603	0.0122206	0.00176385	0.0029873	6.54178e-05	0.0135079	8.28097e-05	0	0.00067879	0	0.00120728	0.000440678	0	0.0967874	0.00109562	0.00419648	0.172936	0.341339	1	0.989952	0.261463	0.0765497	0.092471	0.0431522	0.0173526	0.0733135	0.0112289
P62192	26S protease regulatory subunit 4	Psmc1	33	0.0365924	0.00218121	0.0244732	0.050214	0.0559294	0.0522564	0.0704589	0.0739585	0.10545	0.118327	0.179132	0.351623	0.797443	1	0.599382	0.0936075	0.0290238	0.0147148	0.0121085	0.00669159	0.00473455	0.00131594	0.0029903	0.000538545	0.0356703	0.00204459	0.00626743	0.00876596	0.106133	0.0195453	0.0733009	0.0302617	0.130628	0.147717	0.166161	0.273517	0.772589	1	0.211064	0.0443744	0.0214614	0.012499	0.0127652	0.00797682	0.0212002	0.00830338
Q9EQF5;F6ZLZ4	Dihydropyrimidinase	Dpys	NA	0.294103	0.00607381	0.00415384	0.00354239	0.00466695	0.00129439	0.00205717	0.034506	0.00752762	0.0048978	0.00642208	0.00402794	0.00477145	0.00852968	0.00975077	0.0913219	1	0.835689	0.649859	0.741842	0.686408	0.447912	0.284847	0.0355537	0.283006	0.00277699	0.00670614	0.00434647	0.00507049	0.0043769	0.00892007	0.00269835	0.00802062	0.00663703	0.00548515	0.00527819	0.0090956	0.0236049	0.00600917	0.0509808	0.604225	0.821705	1	0.219083	0.559523	0.391668
P54071;D6RIL6;A0A0U1RP68;A0A0U1RPR1	Isocitrate dehydrogenase [NADP], mitochondrial	Idh2	27	0.10248	0.00562307	0.0184512	0.0385389	0.0666043	0.0826974	0.0828267	0.097888	0.130261	0.158291	0.177581	0.174131	0.269884	0.135752	0.320863	0.715655	1	0.598393	0.624656	0.565094	0.492722	0.516702	0.288542	0.0122121	0.0730436	0.00225021	0.00994353	0.0268879	0.0395103	0.0449977	0.0377904	0.0388568	0.106276	0.127224	0.141276	0.140952	0.245765	0.236869	0.242821	0.706739	1	0.525067	0.569184	0.169749	0.610247	0.594668
O70378;M0QWP2;M0QWY0;M0QWS0;M0QWI7;M0QWE2;M0QWC9	ER membrane protein complex subunit 8	Emc8	132	0.108764	0.0436772	0.283168	0.473794	0.657392	0.71922	0.763246	1	0.801033	0.771244	0.702789	0.597907	0.371311	0.0834958	0.0660477	0.00605859	0	0	0	0	0	0	0.00301164	0.00177725	0.0750478	0.0260164	0.301645	0.471179	0.852705	0.527283	0.867977	0.466923	1	0.482944	0.432791	0.391172	0.295724	0.148419	0.0300493	0	0	0	0.0092548	0.00592383	0	0
Q9CRD0;A0A0J9YUB6;Q9CRD0-2;Q9CRD0-3;A0A0J9YUK7;A0A0J9YTV6	OCIA domain-containing protein 1	Ociad1	585	0.3436	0.165187	0.425725	0.781069	0.776534	0.844531	1	0.94414	0.935149	0.720045	0.846025	0.70091	0.571627	0.605363	0.589609	0.188825	0.106233	0.056434	0.0561587	0.0681774	0.0404991	0.00842565	0.0334137	0.0264804	0.0458322	0.0217881	0.082171	0.126243	0.989288	0.119251	0.191621	0.502906	0.172313	0.111319	1	0.108839	0.0691387	0.20664	0.014892	0.0150538	0.00518432	0.00757221	0.00770795	0.00128207	0.0105517	0.00320674
Q8R404	Protein QIL1	Qil1	56	0.0921946	0.0330781	0.315602	0.605148	0.577564	0.936793	1	0.900689	0.780786	0.737125	0.55453	0.654322	0.751142	0.955709	0.598107	0.0327526	0.045296	0	0.0512065	0	0.0507332	0	0	0	0.124539	0.0237186	0.0641948	0.50376	0.835786	0.732511	1	0.270107	0.646386	0.636637	0.821275	0.894969	0.341948	0.69637	0	0	0	0.0180168	0	0.0401821	0	0
P62806	Histone H4	Hist1h4a	10	0.0350422	0.00575704	0.0314391	0.0673293	0.22697	0.27727	0.295672	0.1826	0.396341	0.495778	0.376407	0.667365	0.438916	1	0.715781	0.148586	0.310222	0.102488	0.0196622	0.129266	0.0627639	0.02962	0.00319265	0.000942822	0.023418	0.0019277	0.00776182	0.056826	0.110619	0.145432	0.125959	0.279289	0.101003	0.444336	1	0.709628	0.985634	0.764806	0.323232	0.122089	0.134942	0.0886537	0.0579301	0.0120183	0.0427219	0.0267896
Q80X90	Filamin-B	Flnb	33	0.0235006	0.000250057	0.000821675	0.00119075	0.00259238	0.00320732	0.00767349	0.0189095	0.0227605	0.0652622	0.206924	0.246672	1	0.804987	0.192271	0.0145185	0.00363376	0.000716101	0.000477808	0.000175859	0.000169799	0.000216613	0.000243907	0.000404427	0.0198148	0.000210395	0.000946897	0.00140799	0.00241817	0.00228591	0.0060326	0.00720904	0.015733	0.0412885	0.113899	0.180966	1	0.932283	0.0581567	0.0117955	0.00327439	0.00123594	0.000406726	0.000245841	0.000845206	0.000528464
Q9EP72	ER membrane protein complex subunit 7	Emc7	NA	0.0796642	0.0148335	0.195818	0.431878	0.72716	0.814831	0.921053	0.955101	1	0.867996	0.792819	0.731845	0.553004	0.235238	0.182948	0.0309567	0	0	0.0740583	0.0163642	0.00198794	0	0.00834554	0.000596045	0.0406975	0.00430464	0.0722005	0.411082	0.824316	0.684809	0.915768	0.526664	0.929154	1	0.739316	0.594833	0.369183	0.255249	0.063021	0.00107188	0.00305191	0	0	0	0	0
Q99N92	39S ribosomal protein L27, mitochondrial	Mrpl27	144	0.0084308	0.00203947	0.02094	0.0529414	0.104454	0.117308	0.160236	0.173528	0.235269	0.335789	0.391564	0.653576	1	0.726743	0.198037	0.0184044	0.00281159	0.00691682	0.001041	0	0	0	0	0.000623691	0.0192803	0.000780363	0.0110627	0.0810304	0.133062	0.117283	0.186119	0.181319	0.216039	0.403922	0.83905	1	0.735381	0.823939	0.00702699	0.0220305	0.011199	0	0	0.000845235	0	0
A2AP32;Q3UIU2	NADH dehydrogenase [ubiquinone] 1 beta subcomplex subunit 6	Ndufb6	204	0.255186	0.105985	0.826938	0.259834	0.382032	0.644932	0.59987	0.637922	1	0.507296	0.382845	0.31661	0.164942	0.127121	0.181204	0.108997	0.0568631	0.017349	0.00498616	0	0	0	0.00124187	0.00466728	0.141842	0.269279	0.41477	0.30545	0.533	0.446539	0.962694	1	0.9787	0.556145	0.764516	0.335787	0.230986	0.232556	0.0483527	0.0408575	0.0219371	0	0	0	0.00437013	0
D3YZ54;Q9QXE0;E9PWM4;D6RDE9;E9Q0K0;E9Q7H7;E9Q9L4	2-hydroxyacyl-CoA lyase 1	Hacl1	138	0.20514	0.00640995	0.00673244	0.00373212	0.00474519	0.00319754	0.00395846	0.02399	0.00741199	0.00448099	0.00519355	0.00618409	0.00565162	0.0114168	0.0232475	0.0498506	1	0.812862	0.90291	0.947583	0.792208	0.698036	0.300696	0.018113	0.241978	0.00213365	0.00576057	0.00328087	0.00410654	0.00507004	0.00731849	0.0042057	0.0096752	0.00786702	0.00532784	0.0103744	0.0103342	0.00809783	0.00880208	0.0573539	0.7941	0.921312	1	0.483473	0.79347	0.878027
P58710	L-gulonolactone oxidase	Gulo	32	0.139201	0.00733658	0.0216262	0.0421585	0.052279	0.0584068	0.0743411	0.0367903	0.0747716	0.0462969	0.0492648	0.133236	0.131078	0.125748	0.153129	0.0903725	0.368	0.678724	0.556989	1	0.652509	0.85261	0.811	0.0363825	0.108097	0.00245576	0.0105533	0.0233882	0.0551629	0.0322723	0.0326291	0.0496085	0.0272134	0.0501668	0.0661235	0.089433	0.141307	0.0865078	0.0639841	0.0577356	0.202167	1	0.609765	0.319487	0.738895	0.702355
Q924Z4;D3Z4M2;D3YTM0;D3Z0Z2	Ceramide synthase 2	Cers2	40	0.1383	0.110477	0.310576	0.626503	0.814666	0.814374	0.9705	0.9895	0.932975	1	0.825058	0.781522	0.60761	0.353297	0.276864	0.0601384	0.0126158	0.007396	0.00797971	0.00127317	0	0.00631314	0	0.00391207	0.174223	0.134245	0.490656	0.755529	0.881996	0.930548	0.956421	1	0.832557	0.910145	0.875466	0.913107	0.505369	0.296545	0.205412	0.132963	0.0230864	0.0173273	0.0117008	0.0092941	0.0127318	0.00715909
P47199;A0A0A6YXR4;V9GXY8;A0A0A6YVS7;D3YUG9;D3Z2X0;D3YWU6;D3Z4Q4;A0A0G2JFU5	Quinone oxidoreductase	Cryz	422	0.0984826	0.00159445	0.000991723	0.00205302	0.000400655	0.00196293	0.000813225	0.0161531	0.022733	0.00108182	0.000746952	0.00282964	0.0119743	0.00809613	0.0239917	0.562902	1	0.677903	0.4843	0.629287	0.469894	0.543288	0.46485	0.0130779	0.0937544	0.00111281	0.000498825	0	0	0.00539632	0	0.00865044	0.0132	0.0110912	0.000830553	0.00190044	0.00105316	0	0.0122289	0.5685	0.868842	1	0.723167	0.208544	0.877018	0.671649
P68373;Q9JJZ2	Tubulin alpha-1C chain	Tuba1c	48	0.149591	0.0325696	0.191683	0.297627	0.379838	0.480256	0.536952	0.599818	0.469572	0.739129	0.784863	0.977051	1	0.759575	0.591814	0.166888	0.0723489	0.0925502	0.0908824	0.0896092	0.0426874	0.0277131	0.0213911	0.00343512	0.0502897	0.0134801	0.120844	0.219181	0.278507	0.182007	0.305826	0.402743	0.463917	0.500736	0.663138	0.720167	1	0.73972	0.290094	0.0122316	0	0	0.0388755	0	0.0302412	0.0214483
P55050	Fatty acid-binding protein, intestinal	Fabp2	129	0.0727536	0.00679519	0.00290619	0.000229344	0	0	0	0.00292567	0	0.00697825	0.007331	0.00242881	0.00454259	0.0575307	0.0958438	0.00765315	0.0196795	0.144706	0.161158	0.304518	0.25925	0.325627	1	0.0421371	0.0304986	8.28449e-05	0	0.00367007	0	0.0043967	0	0	0	0.00549444	0.00278772	0	0.00132563	0.00239555	0.00345958	0.0037937	0.022087	0.173984	0.161902	0.345181	0.454629	0.782887
P00416	Cytochrome c oxidase subunit 3	mt-Co3	437	0	0	0.162701	0.726121	0.647053	0.761425	0.353675	0.183222	0.646392	1	0.704854	0.184456	0.227615	0.043607	0	0	0.0112094	0	0	0	0	0	0	0	0	0	0	0	0	0	0	1	0	0	0	0	0	0.153004	0	0	0	0	0	0	0	0
Q8VCX1	3-oxo-5-beta-steroid 4-dehydrogenase	Akr1d1	82	0.0454783	0.00588853	0.00375755	0.00263266	0.000459405	0.00124661	0.00104258	0.00279511	0.00138274	0.000811835	0.00188026	0.00333726	0.00182288	0.0120278	0.0168688	0.0232245	0.0941025	0.317329	0.492516	0.846612	0.860298	0.497336	1	0.0538235	0.0550587	0.00119845	0.00125534	0.00069889	0	0.00069588	0.000888021	0.00361148	0.00284446	0.00110431	0	0	0.000844605	0	0.00163913	0.0252142	0.0714071	0.422661	0.74323	0.263182	0.888236	0.667037
Q9D8V0-3;Q9D8V0	Minor histocompatibility antigen H13	Hm13	141	0.153883	0.0933353	0.341519	0.50021	0.714794	0.790901	0.938923	1	0.898277	0.929495	0.956452	0.911009	0.695838	0.199906	0.0699579	0.0193263	0.0157944	0.00598645	0.00173184	0.0165927	0	0.00210055	0.0046505	0.0078342	0.0793342	0.0503197	0.333116	0.489799	0.660755	0.547643	1	0.388334	0.972015	0.757671	0.527018	0.645251	0.430439	0.109335	0.0217062	0.00922386	0.0129329	0.00356805	0	0	0	0.000218721
A0A1B0GR11;Q93092	Transaldolase	Taldo1	138	0.102658	0.00220901	0.00140617	0.00227971	0	0.00148424	0.00283324	0.0083865	0	0.0046053	0.000541895	0.00435264	0.00502583	0.0023545	0.00141634	0.00593173	0.726786	0.957191	0.886458	1	0.915165	0.609047	0.407816	0.047687	0.0857772	0.000461975	0.00240479	0.00104989	0.00366843	0.00254478	0.0141055	0.00643014	0.00667467	0.000599593	0.00647387	0.00145631	0.0060783	0.00394339	0.0484076	0.00491987	0.311897	0.747	1	0.249332	0.552634	0.528113
A0A140T8V3;Q60931;J3QMG3	Voltage-dependent anion-selective channel protein 3	Vdac3	163	0.133104	0.0914617	0.396646	0.677831	1	0.766571	0.920191	0.840152	0.748806	0.706345	0.573096	0.387109	0.275054	0.0943845	0.0413393	0.000890744	0.00316352	0.00258864	0	0	0	0	0.00687138	0.00439228	0.157153	0.0396459	0.132472	0.602826	1	0.782545	0.891904	0.817377	0.561228	0.52831	0.277242	0.276685	0.211448	0.0736139	0.0211532	0.00150441	0.0143013	0.00152177	0.00621142	0	0	0
P10518	Delta-aminolevulinic acid dehydratase	Alad	138	0.00589484	5.09675e-05	8.36223e-05	3.62621e-05	0.000753699	0.00142264	0.000192619	0.00159189	0.00040707	0.00144423	0.00120515	0.00209592	0.00182847	0.00479643	0.00758515	0.0513396	0.461212	0.349764	0.457578	1	0.658568	0.442781	0.129078	0.00730234	0.0152344	0.000234601	0.00121508	0.00298975	0.00597027	0.00291995	0	0	0	0	0	0	0.0026867	0	0.00102674	0.0603345	0.379527	0.659295	1	0.221899	0.633063	0.555782
Q96LX3;Q3V3G0;E9PVA5		Slc22a30	313	0.221398	0.215289	0.627222	0.560321	0.928815	0.840023	1	0.942892	0.942045	0.902757	0.863986	0.626751	0.567595	0.364751	0.155163	0.00293496	0.000520185	0.00177425	0.000166161	0	0	0	0.00193734	0.00311669	0.204847	0.159436	0.628678	0.967548	0.864212	0.763347	0.872633	0.568847	1	0.625935	0.436195	0.45586	0.289234	0.242553	0.0598546	0.0128003	0.00161473	0.000141929	0.00271051	0	0	0
A2BIN1;Q4FZE8		Mup10;Mup1	129	0.00385502	0.000731233	0.00518881	0.0152237	0.0226623	0.00785259	0.0100967	0.00216735	0.0019498	0.00240802	0.00121489	0.00326846	0	0.00090753	0.000887132	0	0.00458826	0.118047	0.108773	0.373578	0.270109	0.41716	1	0.00214168	0.00805901	0.000350005	0.0014001	0.0173452	0.0251561	0.014988	0.0105238	0.00531018	0.0028483	0.0105321	0.0114533	0.00813003	0.00668407	0.00306125	0.000750026	0	0.0046059	0.199222	0.275379	0.0450214	0.759164	0.701044
Q99P30-3;Q99P30;Q99P30-5;Q99P30-2;Q99P30-4	Peroxisomal coenzyme A diphosphatase NUDT7	Nudt7	82	0.0197348	0.00298268	7.22004e-05	0.000389839	0	0	0.00167321	0	0	0	0	0.00945135	0	0.0294281	0.00371996	0.00177366	0.0315581	0.43098	0.363393	0.589541	0.578452	1	0.91389	0.0389831	0.0101818	0.000101809	0.000941427	0.00452136	0.0028881	0.00541622	0.00198674	0.00182275	0.00377076	0.00239382	0.00257038	0.00247159	0.011926	9.25799e-05	0.00540741	0.000601957	0.0203974	0.364444	0.407828	0.299954	0.64286	0.5451
Q64464	Cytochrome P450 3A13	Cyp3a13	281	0.073689	0.0123096	0.0523897	0.102062	0.156608	0.187426	0.23323	0.223296	0.299583	0.363426	0.460805	0.608856	0.689027	0.866173	1	0.341501	0.205268	0.118841	0.145796	0.11632	0.0546353	0.0479943	0.0302323	0.00450975	0.12403	0.0105807	0.0749663	0.216084	0.243413	0.245042	0.389227	0.368446	0.495327	0.519429	0.501133	0.572677	0.752399	1	0.483255	0.283817	0.155787	0.110444	0.110768	0.0735722	0.127539	0.0717938
O35728	Cytochrome P450 4A14	Cyp4a14	128	0.0942245	0.100093	0.193727	0.286896	0.567256	0.662673	0.657203	0.603551	0.663291	0.779354	0.753764	0.88061	0.963548	0.646052	1	0.10391	0.0898205	0.0655691	0.0410546	0.0281176	0.0153278	0.00223433	0.00105902	0.0018998	0.0697746	0.019249	0.0894941	0.408279	0.473241	0.434442	0.747372	0.44266	0.776762	0.732459	0.668717	1	0.843806	0.70904	0.236387	0.071753	0.0102894	0.0304803	0.0148194	0.0228832	0.0156601	0.0158471
Q80ZP8;Q3TMX5;Q9CXI5;F6USD5;F6T4L3;F7C1S6	Mesencephalic astrocyte-derived neurotrophic factor	Manf	422	0.0171872	0	0	0	0	0	0	0	0.00529902	0	0	0	0	0.00281348	0.139236	0.767826	0.951901	0.713332	0.707728	0.834275	1	0.529257	0.106755	0.0128539	0.00333716	0.000338364	0	0	0	0	0	0	0	0	0	0	0	0	0.0473966	0.607282	0.905675	0.741103	1	0.356588	0.77543	0.650506
Q9DCS2;G5E8X1;E9Q7K5;E9Q5B2;D3YZM4	UPF0585 protein C16orf13 homolog	0610011F06Rik	NA	0.0320443	0.00546685	0.0044015	0.0035038	0.00133791	0.00212953	0.00126678	0.0153592	0.000719371	0.00259803	0	0.00360428	0	9.54093e-05	0.097024	0.00120048	0.00657316	0.203512	0.331935	0.514185	0.685721	0.483688	1	0.00877777	0.0669322	0.000273114	0.000742848	0.000483977	0.00365996	0.00294106	0.00398739	0.00318332	0.000916444	0.00136924	0	0.00456945	0.0012736	0.00305451	0.00674925	0.00275606	0.00238522	0.337245	1	0.602561	0.907652	0.871799
Q60692	Proteasome subunit beta type-6	Psmb6	1	0.0432011	0.000178421	0.000631763	0.000989055	0.00187046	0.00130724	0.00231985	0.0054574	0.0195253	0.0824229	0.048386	0.0438611	0.180838	0.309001	1	0.118596	0.0588114	0.0370426	0.0366604	0.00292361	0.00708704	0.00342067	0.00209893	0.00312167	0.0947942	0.000289807	0.00100917	0.0127263	0.00247257	0.00305806	0.00333032	0.00365129	0.0113252	0.00228162	0.0157739	0.0585491	0.49837	1	0.754703	0.180802	0.0335947	0.0444384	0.0106696	0.0203497	0.0123929	0.005149
P35492;F8WH73	Histidine ammonia-lyase	Hal	31	0.094942	0.00160802	0.00227792	0.00394013	0.00378502	0.00267191	0.00257779	0.0213139	0.0134595	0.00374261	0.00381359	0.00456466	0.00793008	0.00722669	0.0076893	0.175704	1	0.517771	0.414908	0.679957	0.52038	0.320628	0.119137	0.0160708	0.133723	0.000865892	0.000972282	0.00616791	0.00766991	0.00441681	0.00654714	0.00803038	0.0119052	0.0182201	0.018416	0.0325268	0.0214538	0.0290985	0.00149353	0.170568	1	0.697522	0.391153	0.150787	0.467061	0.406341
Q9D6J5;Q3V406;F6VCY0;E9Q9J5	NADH dehydrogenase [ubiquinone] 1 beta subcomplex subunit 8, mitochondrial	Ndufb8	163	0.2234	0.0716927	0.53727	0.651117	0.77952	0.954383	0.96569	0.798932	1	0.517858	0.694564	0.52309	0.296066	0.0885965	0.0570253	0.118742	0.0153615	0	0.0016618	0.00450252	0.00234457	0	0.000839114	0.00257242	0.141957	0.0692488	0.440991	0.645134	1	0.5789	0.999485	0.54332	0.795579	0.546143	0.489745	0.32935	0.194367	0.0737132	0.00761133	0.0854201	0.0106738	0.00464168	0.00367701	0	0.00175908	0
E9PV24;E9PV24-2	Fibrinogen alpha chain;Fibrinopeptide A;Fibrinogen alpha chain	Fga	1	0.0470194	0.00444845	0.0130351	0.0232708	0.0348609	0.0351833	0.0437937	0.0506408	0.0710828	0.111507	0.159004	0.278544	0.65912	1	0.733378	0.115762	0.0595624	0.0228225	0.0141313	0.0126649	0.00952266	0.00353266	0.00522572	0.00342295	0.0229169	0.000579519	0.00394477	0.00704707	0.01232	0.0091398	0.0092521	0.0128514	0.0165646	0.0291129	0.049078	0.0573125	0.118542	1	0.541156	0.108221	0.0552386	0.0448157	0.0598861	0.0151069	0.0298431	0.0267962
O70475;D3YXP9	UDP-glucose 6-dehydrogenase	Ugdh	27	0.187373	0.00378984	0.00703328	0.0114188	0.0202327	0.0212988	0.0343474	0.0497276	0.102922	0.0802598	0.0572608	0.1081	0.119103	0.170019	0.620718	1	0.794669	0.394236	0.456769	0.400036	0.40405	0.269135	0.129837	0.0215252	0.203957	0.0016202	0.0053524	0.0105116	0.0123273	0.0143422	0.0253531	0.0260132	0.0733276	0.0464846	0.0548108	0.0788311	0.112839	0.145684	0.415455	1	0.704177	0.525735	0.725764	0.246	0.595966	0.33867
Q9DCJ5	NADH dehydrogenase [ubiquinone] 1 alpha subcomplex subunit 8	Ndufa8	NA	0.629774	0.0481275	0.552682	0.642303	0.873996	0.939223	0.695835	0.748084	1	0.855596	0.596851	0.462474	0.467155	0.134673	0.107218	0.0117994	0.0175658	0.0104882	0	0.0101256	0	0.0019137	0.0172831	0.00454054	0.6281	0.0337065	0.212871	0.564261	0.634456	0.721726	0.857581	0.311129	0.711324	0.729341	0.718267	1	0.211282	0.21721	0.0723095	0.00376997	0.00957905	0	0.00266406	0	0	0
P61982	14-3-3 protein gamma;14-3-3 protein gamma, N-terminally processed	Ywhag	352	0.788693	0.0255611	0.0562618	0.0947442	0.0880784	0.13235	0.168185	0.30053	0.342087	0.378663	0.457026	0.491666	0.744337	0.768504	0.833225	0.292644	0.725837	1	0.827363	0.578706	0.656998	0.846021	0.658546	0.182986	0.756448	0.00743621	0.0179963	0.0354024	0.0462215	0.0424007	0.0587768	0.0440741	0.106617	0.107269	0.117024	0.182709	0.218362	0.127932	0.149514	0.125981	0.553972	0.739167	0.75433	0.311226	1	0.781433
Q9WTP7;F6RP11	GTP:AMP phosphotransferase AK3, mitochondrial	Ak3	NA	0.0316497	0.000678793	0.000289078	0	0.000926634	0.000984908	0.00242083	0.000690866	0.00432539	0.00101405	0.000899939	0.000755483	0.000749429	0.0013083	0.00879525	0.261755	0.815136	0.747012	0.711018	1	0.846201	0.7177	0.398936	0.0173646	0.0637546	3.61239e-05	0.00114728	0.00129582	0.00309901	0.000588911	0.00217208	0.00153697	0.00646172	0.00865021	0.00622352	0.00215073	0	0.00154441	0.00918603	0.293208	0.747961	0.976345	0.786251	0.411001	0.875967	1
Q8CGC7;A0A0A6YWA4;A0A0A6YWH3	Bifunctional glutamate/proline--tRNA ligase;Glutamate--tRNA ligase;Proline--tRNA ligase	Eprs	33	0.0316537	0.000314231	0.00131929	0.00472694	0.010066	0.0152024	0.0195568	0.0284636	0.0477486	0.105187	0.212968	0.660126	1	0.94046	0.547795	0.135414	0.0711604	0.0386237	0.0362771	0.0239502	0.0168099	0.0159461	0.00795444	0.00174385	0.0316612	0.000410851	0.00201661	0.00587314	0.0121959	0.0104198	0.0249248	0.0308669	0.0855702	0.106149	0.17157	0.571496	0.97157	1	0.30086	0.21843	0.112273	0.0761413	0.0671107	0.0398686	0.0753603	0.0533273
Q921G7;Q6PF96	Electron transfer flavoprotein-ubiquinone oxidoreductase, mitochondrial	Etfdh	344	0.429247	0.0383544	0.0709841	0.0863031	0.0623375	0.0732596	0.108729	0.158307	0.15868	0.161392	0.169076	0.323915	0.35415	0.301282	0.364047	0.222121	0.910959	0.959973	0.827681	0.829643	0.786305	1	0.929282	0.141247	0.199084	0.0128721	0.0473792	0.0723086	0.0816217	0.0735615	0.107438	0.0544542	0.136094	0.175542	0.175971	0.264553	0.203905	0.205108	0.0852036	0.106967	0.360413	0.970549	0.669717	0.242026	0.713903	0.703215
P50544;B1AR28	Very long-chain specific acyl-CoA dehydrogenase, mitochondrial	Acadvl	27	0.185867	0.00488958	0.0105022	0.0175832	0.021746	0.024597	0.0439715	0.0608576	0.113589	0.0918412	0.0861744	0.150965	0.156414	0.259369	0.56887	0.800435	1	0.542371	0.455643	0.465434	0.437313	0.223479	0.101369	0.0328248	0.147537	0.00208443	0.00795483	0.037071	0.043005	0.0372991	0.0660531	0.0629187	0.154868	0.107111	0.146278	0.162574	0.238414	0.345903	0.338368	0.683103	1	0.659374	0.533806	0.187392	0.492408	0.416205
D3Z7C0;Q9Z2Q5	39S ribosomal protein L40, mitochondrial	Mrpl40	117	0.0287952	0.00329394	0.025841	0.0449156	0.0875957	0.108205	0.138476	0.156693	0.284326	0.379212	0.503463	0.776589	1	0.276262	0.104482	0.0351267	0	0	0	0	0	0	0	0.00142891	0.036082	0.00170598	0.0233727	0.10384	0.133455	0.186594	0.256654	0.12176	0.381837	0.679527	0.676028	1	0.839582	0.463289	0.0372877	0	0	0	0.00435075	0	0	0
Q9R1P3	Proteasome subunit beta type-2	Psmb2	NA	0.0128052	1.38364e-05	0.000173075	0.000671396	0.000229438	0.000787009	0.00116114	0.00238281	0.00666075	0.0298592	0.0186022	0.0272316	0.13084	0.216264	1	0.151823	0.0343873	0.0335061	0.0271363	0.0335532	0.0215219	0.00191567	0.00104146	0.000469794	0.0300114	0.000107525	0.000191065	0	0.00146042	0.000729214	0.000867836	0.00249374	0.00464339	0.00168178	0.0144681	0.0718039	0.350715	0.622628	1	0.294417	0.0996275	0.0683272	0.0637578	0.038725	0.0504569	0.0120468
Q9JHW2	Omega-amidase NIT2	Nit2	NA	0.0895478	0.00605548	0.00284325	0.00392235	0.000396605	0.00185322	0	0	0.00153908	0	0.00152774	0.000504406	0.000920182	0	0.00161789	0.00205244	0.0413464	0.589418	0.61855	0.648259	0.854739	0.684058	1	0.0353893	0.0509033	5.58861e-05	0.000173872	0.000342709	0.000260508	0	0	0.000660677	0.000912413	0.0022967	0.0013978	0.00180342	0.00706189	0.00544596	0.00226924	0.00114588	0.0179913	0.329557	0.752235	0.308864	0.716468	0.57811
P34928	Apolipoprotein C-I;Truncated apolipoprotein C-I	Apoc1	199	0.00768698	0.00222333	0.0110964	0	0	0	0	0.0262961	0.0325283	0	0	0	0	0	0.0839005	0.0122681	0.00433593	0.24017	0.437659	1	0.830271	0.222619	0	0	0.00562854	0	0	0	0	0.00276689	0	0	0.00319202	0	0	0	0	0.0814428	0.000784522	0.000870911	0.00854319	0.246071	1	0.328018	0.862173	0.366396
P31230;Q3UZG4;A0A0G2JDW6;A0A0G2JDV0;A0A0G2JEU9;A0A0G2JDH0	Aminoacyl tRNA synthase complex-interacting multifunctional protein 1;Endothelial monocyte-activating polypeptide 2	Aimp1	123	0.0260717	0.000483078	0.00159051	0.00410582	0.00784151	0.00958598	0.0169353	0.0309375	0.0407973	0.0948679	0.204367	0.476712	1	0.938329	0.453574	0.0666523	0.0212787	0.0125256	0.00966038	0.00612884	0.0022966	0.00195294	0	7.79784e-05	0.0518361	0.000684019	0.0043542	0.00682118	0.0148782	0.0705559	0.0715246	0.0768062	0.13554	0.21186	0.202899	0.89897	0.823257	1	0.406669	0.118169	0.0441674	0.0274898	0.0452376	0.00787661	0.0303666	0.0200711
Q3TWV4;P84091	AP-2 complex subunit mu	Ap2m1	123	0.0654167	0.00800455	0.0485388	0.0772953	0.0955653	0.141382	0.203419	0.262321	0.266049	0.38006	0.511875	0.719729	1	0.741261	0.445947	0.074044	0.0785177	0.0258065	0.0354451	0.0159747	0.0124318	0.00220898	0.00464327	0.00548083	0.0971824	0.00753786	0.0460395	0.102565	0.150005	0.130169	0.219994	0.216437	0.280034	0.345867	0.322026	0.608996	1	0.878105	0.340841	0.065139	0.0281691	0.0240925	0.0267153	0.0052226	0.0176495	0.00679304
D3YX12;A0A0A6YXR0;Q8BGS7-2;Q8BGS7;D3Z5Y5	Choline/ethanolaminephosphotransferase 1	Cept1	67	0.0188089	0.0158755	0.117832	0.211043	0.498401	0.716696	0.690845	0.240608	0.623046	0.510796	0.719921	1	0.557737	0.287481	0.142577	0.0493694	0.0133408	0.00918486	0.00984775	0	0	0.00412275	0	0	0.0306523	0.0210877	0.0173658	0.121807	0.30342	0.261982	0.340967	0.439295	0.207833	1	0.583057	0.769499	0.285294	0.198609	0	0.0349849	0.0162385	0.00233604	0.0112751	0.00349748	0	0
P50431;G3UZ26;G3UYY1;G3UZZ9	Serine hydroxymethyltransferase, cytosolic;Serine hydroxymethyltransferase	Shmt1	27	0.260998	0.00203936	0.00474338	0.00397131	0.0033368	0.00205592	0.00520565	0.0372081	0.10347	0.0301875	0.00981529	0.00528818	0.00519391	0.0100909	0.39703	1	0.574444	0.322552	0.27623	0.311049	0.203655	0.139793	0.0427757	0.0159129	0.369542	0.00238829	0.00667641	0.00515588	0.00568341	0.00388649	0.00266752	0.0031154	0.106858	0.00523326	0.00792073	0.0166657	0.00277847	0.0100918	0.211625	1	0.862543	0.47517	0.488782	0.194353	0.382179	0.235026
Q9CQ54;A0A0U1RPJ5	NADH dehydrogenase [ubiquinone] 1 subunit C2	Ndufc2	163	0.0904112	0.0233515	0.528313	0.632779	1	0.82351	0.830792	0.691011	0.779107	0.675414	0.663115	0.340993	0.0851481	0.10049	0.12182	0.0365242	0.0785132	0.0424296	0.0424035	0.0135511	0.0262669	0.00305441	0.00891713	0.000175793	0.025018	0.0122128	0.274708	0.508894	0.700636	0.367523	0.870667	0.432947	1	0.563025	0.57207	0.335429	0.197108	0.11739	0.102255	0.116276	0.0475914	0.0309562	0.0145119	0.0121464	0.0073379	0.0132116
P60766;P60766-1;G3UZM2;D3Z3L1;F2Z463;D3YX61;Q9ER71-2;Q8R527;Q9ER71	Cell division control protein 42 homolog	Cdc42	301	0.338426	0.0354517	0.180963	0.356359	0.488901	0.569828	0.682786	0.585833	0.661317	0.667102	0.568821	0.707191	0.440864	0.682315	0.463876	0.220839	0.411317	0.95162	0.848174	1	0.626885	0.973774	0.586176	0.163147	0.403376	0.023633	0.0745585	0.252564	0.478682	0.52696	0.621666	0.643118	0.594795	0.490166	0.636919	0.793261	0.652975	0.195669	0.220395	0.119479	0.064158	0.554411	0.984948	0.530974	1	0.917046
Q99MN1;Q8R2P8	Lysine--tRNA ligase	Kars	33	0.0318774	0.00032625	0.00182543	0.00448663	0.00876176	0.0132345	0.019142	0.0261665	0.0477409	0.0736459	0.20812	0.494707	1	0.7172	0.224299	0.0291469	0.00995198	0.0219438	0.0265031	0.00222012	0.00131998	0.00067977	0.00124017	0.00145856	0.032207	0.000241677	0.00135782	0.00253333	0.00469674	0.011345	0.0256026	0.022237	0.0538041	0.0707608	0.135825	0.507603	0.886224	1	0.130396	0.0252685	0.0107946	0.00751673	0.00952027	0.0065594	0.00787011	0.000850672
Q8CHQ9	Probable N-acetyltransferase CML2	Cml2	141	0.136435	0.0300951	0.260095	0.488477	0.185669	0.569895	0.59733	0.846999	0.669616	0.773348	1	0.574918	0.339514	0.217508	0.154886	0.0696432	0.0793298	0.0480374	0.0378148	0.00755592	0.00440052	0.00208419	0.019601	0.00583021	0.140833	0.0238035	0.0671492	0.585413	0.610288	0.571483	0.924828	0.438155	1	0.818915	0.505695	0.874532	0.755984	0.400645	0.16887	0.0726245	0.0499029	0.0321664	0.0133265	0.0104688	0.0255571	0.00980153
P14094;A0A0A6YX05	Sodium/potassium-transporting ATPase subunit beta-1	Atp1b1	128	0.062529	0.0247534	0.177185	0.297941	0.509208	0.508623	0.578817	0.470097	0.60407	0.74704	0.599351	1	0.857232	0.671017	0.918934	0.293382	0.0806624	0.0642516	0.0763136	0.0605664	0	0.0119134	0.00245477	0.00118591	0.062411	0.0239557	0.103912	0.481213	0.56268	0.582014	0.631578	0.691869	0.596928	0.810777	0.931426	1	0.561664	0.329564	0.233228	0.189781	0.104813	0.0192673	0.0298263	0.00422496	0.026781	0.0148423
Q920L1	Fatty acid desaturase 1	Fads1	28	0.0505631	0.0198454	0.10432	0.191189	0.459022	0.479081	0.634985	0.494246	0.582521	0.839248	0.725941	1	0.596787	0.728729	0.356263	0.0428848	0.00792701	0.00682368	0.00181834	0.013628	0.00123106	0	0	0.00259871	0.0709809	0.00804566	0.0838703	0.209089	0.44077	0.43587	0.562224	0.629399	0.597643	0.893448	0.86404	0.905719	1	0.58586	0.188425	0.0629252	0.0117496	0.00462829	0.00106466	0.00462557	0.0107887	0
P35576	Glucose-6-phosphatase	G6pc	56	0.239349	0.126201	0.378805	0.560257	0.641467	0.669818	0.75298	0.924297	0.976263	0.898669	0.939395	1	0.87348	0.400983	0.173752	0.068292	0.0565446	0.0143216	0.0146756	0.00755688	0.00731059	0.000983328	0.0146225	0.00970756	0.11475	0.0471681	0.327313	0.441111	0.654397	0.800255	0.730405	0.664123	1	0.721301	0.516038	0.625252	0.797357	0.509685	0.0666481	0.0176772	0.00705189	0.00988849	0.00806641	0.00586904	0.00251994	0
O35226;O35226-4;O35226-5	26S proteasome non-ATPase regulatory subunit 4	Psmd4	33	0.0453375	0.00186012	0.00840794	0.0136414	0.0270336	0.0292017	0.0475653	0.0551923	0.0820243	0.12014	0.196237	0.374562	1	0.916447	0.672147	0.330101	0.114842	0.0712286	0.0660587	0.0332638	0.0247364	0.0145758	0	0.0035421	0.0439822	0.00270735	0.00541606	0.0136414	0.0271157	0.0213214	0.0496501	0.0490631	0.104176	0.142697	0.180924	0.394123	0.652487	1	0.280382	0.22706	0.0960268	0.0570637	0.0833998	0.0279246	0.0484604	0.0294815
Q8R1T4;A0A0G2JDH8;D3YXZ7	UDP-N-acetylglucosamine transporter	Slc35a3	28	0.0191462	0.00758511	0.0656442	0.187724	0.497008	0.382663	0.801077	0.585801	0.431644	0.955634	0.889916	1	0.647319	0.333436	0.0859534	0.000940528	0.017934	0.00576002	0.00953496	0.0134404	0.0176156	0.00238259	0.00479517	0.000569572	0.0160269	0.000160453	0.0220173	0.271347	0.823671	0.536285	0.59993	0.58703	0.644623	1	0.72025	0.7253	0.820625	0.0784478	0.020302	0	0.0176451	0.00700408	0.00545332	0.00651789	0.0075699	0.0517138
P70296;D3Z1V4;D6RHS6	Phosphatidylethanolamine-binding protein 1;Hippocampal cholinergic neurostimulating peptide	Pebp1	58	0.0318097	0.011854	0.00268444	0	0	0	0	0	0	0.00195473	0.0058125	0	0	0.00097258	0.0158608	0.00254944	0.00683624	0.362085	0.298028	0.342454	0.294475	0.60049	1	0.0122111	0.00456525	1.9536e-05	0	0	0	0.000198868	0	0	0	0	0.00168845	0	0.000557805	0	0	0	0.00369509	0.114357	0.222728	0.150052	0.278458	0.266837
D3Z2K2;Q9CR88	28S ribosomal protein S14, mitochondrial	Mrps14	3	0.0469755	0.00813107	0.0373975	0.0499036	0.0906891	0.0969053	0.119465	0.11879	0.19762	0.267948	0.289671	0.41221	0.615885	1	0.764091	0.0501119	0.011875	0.00559405	0.00832052	0	0	0	0	0.000548941	0.0228905	0.00212044	0.0256674	0.0774467	0.0816251	0.0550259	0.130931	0.131618	0.146978	0.226893	0.364035	0.49517	0.538608	1	0.236294	0.0340767	0	0	0	0.00308266	0	0
Q9QY30;J3QNY6	Bile salt export pump	Abcb11	NA	0.137108	0.0292368	0.155876	0.2859	0.434854	0.471957	0.673501	0.68463	0.765187	0.901508	0.931721	0.92299	1	0.525003	0.762181	0.180737	0.0641261	0.0381842	0.0529934	0.0293483	0.024015	0.00400453	0.00601101	0.00502846	0.090798	0.014431	0.142261	0.412882	0.71535	0.55136	0.821834	0.524845	1	0.919333	0.77225	0.981256	0.826721	0.509455	0.206426	0.161957	0.0488678	0.017724	0.0251411	0.00663717	0.0570726	0.0131302
Q9CQ06;A0A0A6YXP0	39S ribosomal protein L24, mitochondrial	Mrpl24	144	0.0335358	0.00899582	0.0451274	0.0631162	0.110949	0.137878	0.188943	0.187885	0.244781	0.344407	0.46642	0.653405	1	0.35668	0.100295	0.00314519	0.00176188	0.0021986	1.27052e-05	0.00711481	0.00393291	0	0.00122236	0.000540736	0.0265236	0.00331196	0.0356573	0.0983044	0.186114	0.142977	0.241731	0.133205	0.368499	0.378777	0.430762	0.818547	1	0.552379	0.0134458	0.00441723	0	0.100265	0.00540743	0.00182787	0	0
Q9DBB8	Trans-1,2-dihydrobenzene-1,2-diol dehydrogenase	Dhdh	32	0.0704975	0.00195157	0.00211135	0.00226895	0.00125114	0.00250246	0.00175218	0.00280724	0.000788524	0	0.000652691	0.00301639	0.000774829	0.00578232	0.0104937	0.00113211	0.168717	0.651384	0.66631	0.946712	0.989955	1	0.422034	0.0175341	0.0481403	0.000926342	0.000206106	0.000117915	0	0	0	0	0	0	0.000485118	0.00217884	0.00486029	0.00715611	0.00364541	0.00473341	0.115619	0.790892	0.813243	0.247957	1	0.773555
Q5FW57;M0QWP3	Glycine N-acyltransferase-like protein	Gm4952	32	0.282672	0.00680891	0.0103926	0.00410722	0.00418625	0.00495287	0.00931669	0.0389324	0.00592548	0.0020124	0.00867644	0.00469921	0.00487351	0.00626043	0.0128399	0.0276212	1	0.706652	0.587802	0.901319	0.766494	0.995175	0.915648	0.0512221	0.165136	0.000733555	0.00208677	0.0078545	0.00664071	0.0020981	0.00751065	0.00919601	0.00517715	0.00736887	0.00412478	0.0114872	0.00440287	0.0177614	0.028418	0.00162224	0.748994	1	0.548114	0.446854	0.784981	0.681806
A0A0A6YVS2;Q921L3	Transmembrane and coiled-coil domain-containing protein 1	Tmco1	56	0.0827875	0.0927192	0.254659	0.481732	0.703128	0.766286	0.858262	0.850485	0.921875	1	0.92547	0.786835	0.668691	0.40266	0.305879	0.0158807	0.00603527	0.00307355	0.0028919	0.00541693	0.0324838	0	0	0.00288206	0.0987299	0.0546826	0.239778	0.415838	0.435135	0.469336	0.900824	0.62342	0.76197	1	0.535535	0.694944	0.639419	0.277637	0.102827	0.00320578	0.000559493	0.00145414	0.0030917	0.000518545	0.00155284	0
P14211	Calreticulin	Calr	293	0.735338	0.0249276	0.038489	0.0424356	0.0291306	0.0386879	0.0507268	0.135787	0.0600517	0.0415283	0.0624621	0.0498678	0.0650517	0.0150851	0.0279071	0.0460005	1	0.566835	0.491387	0.531118	0.377564	0.444561	0.476058	0.127461	0.307385	0.00386327	0.0140428	0.0196179	0.0264988	0.0172459	0.0282366	0.0048656	0.0381938	0.0235837	0.0163035	0.0149728	0.00721097	0.00556755	0.00112272	0.029884	0.67228	1	0.380265	0.168226	0.58993	0.594459
O54749;Q3UNV4;Q924D1;A0A140T8U1	Cytochrome P450 2J5	Cyp2j5	48	0.0822027	0.0220886	0.111785	0.166105	0.412536	0.475337	0.584358	0.560777	0.602099	0.766628	0.797225	1	0.868432	0.999799	0.749938	0.148914	0.0652058	0.0447769	0.0408641	0.0307408	0.0271078	0.00279438	0.000682949	0.000756444	0.0587897	0.0133571	0.0882192	0.185887	0.415308	0.328634	0.549579	0.361559	0.543073	0.816354	0.910283	1	0.620973	0.972073	0.345816	0.0593725	0.0622399	0.0266083	0.0562442	0.0115884	0.00873187	0.00903233
P06745;A0A0U1RP97;A0A0U1RQ18;A0A0U1RQ72;CON__Q3ZBD7	Glucose-6-phosphate isomerase	Gpi	32	0.0527104	0.00129666	0.000967004	0.000284642	6.55128e-05	0	0.0001222	0.00113411	0.000274591	0	0.00075636	0	0.000955599	0.000379107	0.00284338	0.0028002	0.159386	0.57431	0.579883	1	0.890899	0.886794	0.630046	0.0195454	0.0407007	0.000141081	0.00268887	0.00119721	0.00081611	0.00153269	0.00157207	0.0863555	0.00158338	0.000931483	0.00343392	0.00434722	0.0141336	0.000963923	0.0166755	0.00574483	0.0947609	0.842439	0.875155	0.422434	0.806483	0.861769
P16332	Methylmalonyl-CoA mutase, mitochondrial	Mut	61	0.0538999	0.000882361	0.00219389	0.00372563	0.00683785	0.00761139	0.0108613	0.0146982	0.051989	0.0565319	0.0358774	0.0609371	0.0907809	0.277046	1	0.526872	0.193289	0.12441	0.112807	0.149311	0.0895544	0.0371024	0.0108774	0.00609876	0.0889036	0.000822492	0.00351364	0.0174701	0.00985128	0.0172791	0.017793	0.0257436	0.0700097	0.0469905	0.0780025	0.123302	0.166015	0.508941	1	0.667775	0.301707	0.176434	0.229857	0.070535	0.219474	0.0892379
Q9R092	17-beta-hydroxysteroid dehydrogenase type 6	Hsd17b6	NA	0.142766	0.0183538	0.100974	0.190023	0.242563	0.2793	0.390253	0.491083	0.511931	0.549112	0.654385	0.66565	0.85213	0.949189	1	0.12181	0.0626548	0.0379913	0.025169	0.101071	0.0952455	0.0119991	0.0148579	0.00263207	0.0831422	0.00814487	0.0640608	0.157323	0.296466	0.253072	0.430565	0.243093	0.502301	0.720819	0.592643	0.922614	1	0.990082	0.379669	0.211668	0.0396801	0.0412764	0.109365	0.00241498	0.0176522	0.0324321
Q91X34	Bile acid-CoA:amino acid N-acyltransferase	Baat	32	0.098254	0.00303696	0.00413745	0.00308672	0	0	0.00119595	0.00199903	0	0.00128364	0.00142536	0	0.00186895	0.000576273	0	0.00249365	0.445853	0.798438	0.694578	1	0.999224	0.873964	0.792492	0.0643409	0.055211	0.00053821	0.000899527	0.00566682	0	0.00192591	0.000434264	0.00202678	0.0035616	0.000414979	0	0.00114733	0.000962528	0.00406009	0.00105214	0.00428104	0.308251	1	0.72148	0.366096	0.812879	0.673268
Q8R086	Sulfite oxidase, mitochondrial	Suox	32	0.186282	0.0039867	0.0084061	0.00869467	0.0117412	0.0116751	0.0152669	0.0232881	0.00838966	0.00906999	0.00417116	0.010159	0.00765268	0.0131856	0.0019018	0.0102571	0.566383	0.808879	0.908188	0.865342	0.973242	1	0.421903	0.0603491	0.184244	0.00105611	0.00678774	0.00832865	0.0111554	0.00825688	0.0120903	0.00736942	0.00836493	0.00745541	0.00541624	0.00917826	0.012433	0.00869568	0.00249689	0.0249857	0.454065	0.933569	1	0.487409	0.857285	0.807918
A2ADY9;Q9DAF3	Protein DDI1 homolog 2	Ddi2	246	0.0953906	0.00256873	0.00817831	0.333133	0.456126	0.0125953	0.0190046	0.689168	0.993917	0	0.764738	0.811133	1	0.664284	0.00752948	0.118591	0.277958	0.162452	0.167545	0.101002	0.159931	0.0492876	0.0369908	0.0118113	0.0973864	0.00123524	0.00101446	0.541	0	0.00186629	0.785694	0.341515	0.918709	0.929539	1	0.00435637	0.544357	0.352755	0.00581347	0.098595	0.366457	0.193293	0.0782573	0.0722183	0.0928755	0.0322628
Q80WW9;F7AIJ1;B0R015	DDRGK domain-containing protein 1	Ddrgk1	141	0.160311	0.0867845	0.232337	0.532563	0.579613	0.779236	0.95482	0.913985	1	0.810013	0.775648	0.649001	0.526717	0.350797	0.113812	0.00422156	0.00543243	0.00137765	0.000662528	0	0.000565665	0.00808615	0	0.000733062	0.115967	0.041029	0.380459	0.415957	0.664974	0.544867	0.778581	0.256431	1	0.801518	0.59709	0.58978	0.208673	0.232268	0.0312621	0	0	0	0.00470239	0	0.0010523	0
P52503	NADH dehydrogenase [ubiquinone] iron-sulfur protein 6, mitochondrial	Ndufs6	163	0.620493	0.0610582	0.7441	0.961911	1	0.784198	0.842322	0.862491	0.560307	0.576511	0.638853	0.303861	0.249009	0.0848828	0.230929	0.0853963	0.0187585	0.0148192	0.0373706	0.0118776	0.0126794	0.0382048	0.0159341	0.00360735	0.58648	0.0309718	0.403554	0.840673	0.758493	0.412895	0.559232	0.511715	1	0.621598	0.332354	0.305596	0.322945	0.0527762	0.175341	0	0.0218314	0.0109145	0.0283147	0	0.0880437	0
Q9JJL3-2;A0A0N4SUN2;Q9JJL3	Solute carrier organic anion transporter family member 1B2	Slco1b2	NA	0.400147	0.327742	0.869888	0.99444	1	0.934401	0.898933	0.80873	0.711145	0.656026	0.668137	0.684113	0.528214	0.380879	0.507637	0.177368	0.0924271	0.04838	0.0579116	0.0388931	0.0418744	0.0262618	0.0423025	0.0181419	0.247744	0.372207	1	0.782297	0.702273	0.412515	0.477463	0.384426	0.560782	0.346409	0.190502	0.2319	0.212768	0.134376	0.07982	0.0336404	0.013784	0.00679846	0.00629948	0.00717619	0.00837713	0.000557318
P35564	Calnexin	Canx	432	0.124536	0.0145807	0.132609	0.360265	0.624964	0.704102	0.87739	0.636204	1	0.902104	0.973557	0.930613	0.78312	0.760688	0.921102	0.802335	0.694711	0.330147	0.219625	0.22066	0.195098	0.101518	0.0576568	0.00161334	0.137218	0.0128586	0.0838677	0.409233	0.747443	0.703673	0.853429	0.540787	0.770962	0.938454	1	0.923559	0.719724	0.595698	0.370759	0.538981	0.691822	0.438555	0.250284	0.114866	0.224249	0.188157
Q5D073;P42925;D6REH1	Peroxisomal membrane protein 2	Pxmp2	204	0.100441	0.0371173	0.209647	0.224368	0.779171	0.428757	1	0.887419	0.464223	0.529926	0.650771	0.443074	0.410742	0.27535	0.204606	0.027249	0.0326259	0.0271897	0.0136727	0.0241617	0.0178226	0.0122756	0.0165326	0.012192	0.138393	0.0200975	0.262041	0.536478	0.819961	0.909267	1	0.373155	0.9287	0.784229	0.392891	0.537981	0.478419	0.241888	0.0928839	0	0.0193457	0.0321553	0.013291	0.00360002	0.00723681	0.00410189
Q9QUI0;A0A0A6YXF6;H3BL56;A0A0G2JEP8;A0A0A6YWJ1	Transforming protein RhoA	Rhoa	NA	0.0682029	0.0117093	0.0417247	0.115071	0.355047	0.282938	0.374921	0.210141	0.347124	0.510834	0.407186	0.612841	0.496172	0.593291	0.705703	0.181349	0.497642	0.575441	0.65826	1	0.803127	0.989003	0.90038	0.0553199	0.148251	0.0117753	0.0498408	0.215169	0.332982	0.264256	0.418048	0.53221	0.399532	0.605126	0.709059	0.681929	0.782233	0.858684	0.299415	0.325936	0.371091	1	0.768305	0.299555	0.900609	0.877341
O35459;F7B227	Delta(3,5)-Delta(2,4)-dienoyl-CoA isomerase, mitochondrial	Ech1	127	0.122034	0.000751233	0.00428761	0.00445054	0.00542865	0.00426667	0.00894708	0.0190019	0.0821114	0.0587697	0.0259263	0.0340022	0.0507099	0.10701	1	0.931117	0.332208	0.215949	0.196459	0.182183	0.20138	0.0597728	0.0253882	0.0183247	0.101509	0.000669914	0.00268317	0.00342236	0.00696424	0.00495669	0.0100408	0.00783043	0.0414822	0.0174476	0.0148321	0.0388748	0.0340978	0.109879	0.500761	1	0.272036	0.115583	0.114869	0.0542786	0.105432	0.0662449
O08601;O08601-2;Q8CGW4	Microsomal triglyceride transfer protein large subunit	Mttp	417	0.212758	0.0134077	0.0540193	0.0910116	0.101224	0.159781	0.204902	0.27747	0.256642	0.345507	0.480069	0.501709	0.50575	0.483052	0.464547	0.314161	1	0.776649	0.77038	0.764016	0.78205	0.697302	0.492664	0.16663	0.324241	0.0091883	0.0663734	0.180259	0.242198	0.222921	0.300777	0.289412	0.526641	0.451826	0.591656	0.83128	0.950848	0.938578	0.476585	0.51315	1	0.935132	0.923938	0.446913	0.960331	0.846801
Q9CXE7;E9PXY3;D3Z615;Q8C5H9;Q3V440;E9Q2J2	Transmembrane emp24 domain-containing protein 5	Tmed5	132	0.131068	0.0734842	0.34357	0.518154	0.575371	0.593722	0.718279	0.842729	0.871329	1	0.94298	0.943731	0.810427	0.286657	0.171519	0.0759828	0.0296065	0.0196244	0.0128898	0.0305741	0.0198319	0.0126897	0.00795493	0.00450975	0.0609279	0.0260866	0.209686	0.406186	0.583694	0.242652	0.709858	0.266763	1	0.300986	0.329619	0.241286	0.258027	0.158886	0.0275681	0.025648	0.00790223	0.0199991	0.022583	0.00157728	0.00807271	0.00539432
Q99KI3	ER membrane protein complex subunit 3	Emc3	132	0.062893	0.0529252	0.255249	0.499816	0.721497	0.487853	0.874906	0.760318	0.83088	0.845951	1	0.467161	0.435755	0.145549	0.0583639	0.00502618	0.0121537	0.0166125	0.00821752	0	0.00142219	0.00611265	0.00867491	0.000718566	0.0362641	0.0122107	0.320197	0.448351	0.689908	0.546357	0.79534	0.599329	1	0.718245	0.421037	0.357038	0.288547	0.140216	0.00650344	0	0	0	0.0101298	0.0046775	0.00838595	0.00505047
P07901;B7ZC50;A2A6A2;B7ZC49;REV__Q8BL66	Heat shock protein HSP 90-alpha	Hsp90aa1	61	0.0329948	0.000206202	0.000361002	0.000308236	0.00123457	0.000363106	0.000113333	0.00165535	0.0120192	0.0334942	0.00976324	0.00251714	0.00436546	0.0478849	1	0.255526	0.123914	0.0786496	0.0559975	0.0838252	0.0278145	0.00649938	0.00710699	0.00221788	0.0721375	0.000360599	0.00130293	0.0016531	0.00262771	0.00157985	0.00177202	0.000518496	0.0372703	0.00148938	0.00449496	0.00581824	0.00356637	0.149292	1	0.562498	0.255664	0.161518	0.13386	0.065113	0.186753	0.0771613
CON__P02769			301	0.851131	0.19064	0.440052	0.571562	0.697621	0.545117	0.613893	0.487392	0.49984	0.593636	0.523486	0.519459	0.424706	0.294694	0.224244	0.150583	0.465048	0.996612	1	0.777249	0.436639	0.865077	0.982076	0.139915	0.383246	0.0588209	0.160816	0.327954	0.338325	0.322735	0.333653	0.253085	0.333071	0.326414	0.356653	0.285394	0.268298	0.183161	0.0465526	0.0989886	0.205305	0.479849	0.590673	0.333191	0.690922	0.947634
Q5SW88;Q5SW87;Q5SW86		Rab1	352	0.256859	0.0123137	0.0759893	0.0956353	0.135315	0.161917	0.195564	0.235086	0.253072	0.325862	0.377233	0.420339	0.429772	0.343205	0.347347	0.106887	0.558852	0.583853	0.649424	0.487871	0.428081	0.585375	1	0.0870869	0.200687	0.00662552	0.0411887	0.0933177	0.149644	0.154455	0.179423	0.201122	0.287657	0.230736	0.289778	0.310628	0.296638	0.286353	0.0597767	0.0452097	0.144128	0.310876	0.386919	0.134971	0.479279	0.345498
P46656;A0A1L1STP5;A0A1L1SU91	Adrenodoxin, mitochondrial	Fdx1	82	0.144318	0.0167591	0.00820568	0.00369699	0	0.00089857	0.00129234	0	0.000857555	0.00127281	0	0	0.00311237	0.000178982	0.0150943	0.000928643	0.0162207	0.336041	0.253997	0.429482	0.613197	0.645942	1	0.0381849	0.176593	0.000592886	0.000178576	0	6.84316e-05	0.00123448	0.00344987	0	0.00763048	0.00130044	0.00230932	0.00316827	0.00486874	0.0186389	0.00408372	0.00761855	0.0167744	0.271001	0.617082	0.313866	0.834279	0.712065
Q91X75;P20852;P15392;F7B9W9;F6SHL3	Cytochrome P450 2A5;Cytochrome P450 2A4	Cyp2a5;Cyp2a4	281	0.0351159	0.00767406	0.0453655	0.103974	0.193354	0.245815	0.279888	0.260314	0.304221	0.403989	0.395671	0.569293	0.484697	0.721087	1	0.370864	0.133261	0.101736	0.126141	0.136438	0.0860267	0.0300517	0.00859977	0.00204782	0.0323491	0.00498262	0.0408968	0.194198	0.291126	0.261966	0.376685	0.484725	0.388668	0.725219	0.974916	0.890298	0.958202	1	0.51942	0.31981	0.131935	0.0298052	0.0873666	0.0377517	0.0567162	0.0309667
Q6P3A8;Q6P3A8-2	2-oxoisovalerate dehydrogenase subunit beta, mitochondrial	Bckdhb	275	0.0538309	0.000189478	0.00999663	0.0186061	0.0349025	0.050076	0.0613355	0.0675542	0.130146	0.249737	0.275487	1	0.902599	0.98969	0.786567	0.631824	0.346699	0.171744	0.208854	0.219755	0.125486	0.0701557	0.0704545	0.0031583	0.0157708	0.000233614	0.00374556	0.00465996	0.00827693	0.00684185	0.0131475	0.0252171	0.0267072	0.0426823	0.0776598	0.191241	1	0.606422	0.18782	0.316906	0.130229	0.0559906	0.0459839	0.0383706	0.0501917	0.032975
Q7TNG8	Probable D-lactate dehydrogenase, mitochondrial	Ldhd	344	0.159791	0.00369577	0.0122321	0.0329402	0.0512271	0.0532066	0.0767783	0.0841442	0.0918956	0.111949	0.137123	0.162874	0.189313	0.234206	0.233882	0.109865	0.509188	0.891777	0.819381	0.818827	1	0.721996	0.58035	0.0362871	0.138128	0.00244319	0.017574	0.0440745	0.0826801	0.0557412	0.0841932	0.0938833	0.140243	0.204844	0.242058	0.448786	0.487353	0.486083	0.199944	0.17105	0.364559	0.744458	1	0.366639	0.819793	0.92782
O09174	Alpha-methylacyl-CoA racemase	Amacr	32	0.129462	0.0044492	0.00382324	0.00262124	0.00278665	0.0022275	0.00483574	0.00368113	0.00194177	0.00192267	0.00397296	0	0.00123691	0.00211839	0.000734326	0.00634657	0.360712	0.644348	0.791891	0.735716	1	0.907142	0.561811	0.0607335	0.137681	0.00171255	0.00312277	0.00605679	0.0114661	0.00559419	0.0101133	0.00735555	0.00700541	0.00762433	0.00323018	0.00638132	0.0203982	0.0297931	0.0121675	0.0095274	0.148894	0.90604	0.886021	0.621004	0.905347	0.668374
Q3UJU9;A3KGH5;A3KGH6;A3KGH7	Regulator of microtubule dynamics protein 3	Rmdn3	40	0.15018	0.0708421	0.366034	0.718922	1	0.894146	0.932283	0.682314	0.776655	0.758692	0.636198	0.589793	0.424222	0.376431	0.256997	0.0543263	0.0155242	0.00919716	0.00901463	0.0309769	0.00668486	0.0047288	0.0151652	0.0139547	0.112041	0.0228949	0.188987	0.589682	0.835057	0.647514	0.75274	0.857284	0.748463	1	0.734309	0.508367	0.501537	0.354397	0.0848931	0.0332719	0.0178816	0.00452673	0.00909703	0.00427706	0.022097	0.0103617
P00397	Cytochrome c oxidase subunit 1	Mtco1	163	0.157206	0.118299	0.792214	0.916468	0.924566	0.746368	0.820712	1	0.746944	0.704648	0.641454	0.371767	0.115632	0.123959	0.0193973	0	0	0	0	0	0	0	0	0.0032413	0.0902394	0.0749481	0.467743	0.967414	1	0.637158	0.780129	0.609055	0.707611	0.447492	0.0731193	0.214691	0.164108	0.0716565	0	0	0	0	0	0	0	0
Q8BGL3;E9QAK1;B1PQU4;A0A1B0GSR1;Q3UEP5;D3Z6M7;L7N245;K7N6K9;B2RVI8;P50236	Sulfotransferase	2810007J24Rik	32	0.245952	0.00851563	0.00854472	0.0097687	0.00906397	0.00765089	0.0119425	0.0177557	0.0142898	0.007779	0.00636962	0.00590305	0.0465902	0.00784017	0.0325416	0.0218432	0.273934	0.473591	0.498618	1	0.712243	0.714953	0.79092	0.0923834	0.204474	0.000411135	0.000588387	0.0026726	0.0020174	0.000147882	0	0	0.00388149	0	0.00233297	0.00471127	0.00485763	0	0.00410161	0.0226327	0.269765	1	0.308133	0.35862	0.78793	0.846997
Q71RI9-2;Q71RI9;A0A0G2JGE1;D6RJ70	Kynurenine--oxoglutarate transaminase 3	Ccbl2	32	0.127648	0.00345738	0.0034372	0.00400368	0.00298946	0.00177315	0.0020363	0.00592074	0.00153187	0.000569577	0	0	0	0.000507857	0.00371795	0.0101631	0.190264	0.514411	0.594122	0.7563	1	0.678866	0.675873	0.0483889	0.0892184	0.000445363	0.00071756	0.00431687	0.00160036	0.000885788	0.00446971	0.00120608	0.00329138	0	0.000560478	0.000932383	0.00376956	0	0.000517927	0.0131565	0.162246	0.612387	1	0.542918	0.89952	0.85728
P45878	Peptidyl-prolyl cis-trans isomerase FKBP2	Fkbp2	138	0.0514341	0.000377196	0.000532662	0.00214899	0	0.00182837	0.00287517	0.00789762	0.00312658	0.00206303	0	0	0	0.00157858	0.00454505	0.0617568	0.595333	0.616005	0.757125	0.737472	1	0.642033	0.246608	0.0350097	0.0840251	0.000741646	0	0.00329415	0.00908518	0.00841741	0	0.0197014	0.0131564	0	0.0342768	0	0.150147	0.234072	0.0184433	0.0307917	0.381077	1	0.907843	0.777432	0.902472	0.52806
Q9ET30	Transmembrane 9 superfamily member 3	Tm9sf3	NA	0.0568224	0.0258627	0.271897	0.228536	0.406006	0.401389	0.643409	0.594374	0.738394	1	0.990907	0.459588	0.329491	0.0882355	0.0257345	0.0038026	0.000592	0	0	0	0.00147035	0	0	0.00136115	0.0571354	0.0159546	0.235547	0.35422	0.594589	0.598011	0.640871	0.272236	1	0.773909	0.537163	0.583621	0.385687	0.0825626	0.00671189	0.00348461	0	0	0.000574327	0	0	0
Q9JKR6;F6TRP3;A0A1L1SQ34;E0CYZ2	Hypoxia up-regulated protein 1	Hyou1	NA	0.0248976	8.76607e-05	0.000698764	0.00242463	0.00412871	0.00107782	0.000953717	0.00226484	0.0119347	0.0156297	0.00820272	0.016008	0.0168197	0.118371	1	0.492398	0.207388	0.111066	0.107455	0.112905	0.0829654	0.0219455	0.0199288	0.0027752	0.0402139	0.000330854	0.00269681	0.00744973	0.0104201	0.00817464	0.0218514	0.0148133	0.084611	0.0174981	0.0470517	0.0857166	0.116628	0.382448	1	0.978219	0.405173	0.251595	0.236727	0.0970974	0.246587	0.0874728
Q91WG0	Acylcarnitine hydrolase	Ces2c	82	0.0301638	0.000610933	0.000724834	0	0.0023999	0.00247606	0.00651122	0.00155562	0	0.00368656	0	0.00164134	0	0	0	0	0.0785958	0.39586	0.447855	1	0.702004	0.486307	0.768515	0.0106219	0.0166907	9.1878e-05	0	0.00108718	0	0	0	0.00185789	0.00102654	0	0.00305837	0.00135864	0.000674139	0.0033762	0.00588443	0.00429783	0.0834613	0.521821	0.643012	0.341576	0.870905	1
Q922B2;Q8BJY7	Aspartate--tRNA ligase, cytoplasmic	Dars	33	0.049301	0.000861742	0.00282255	0.00745068	0.00755622	0.0109244	0.0170731	0.0375461	0.0492612	0.104259	0.213052	0.439717	1	0.529497	0.293424	0.0732605	0.03639	0.0207271	0.0243419	0.0196335	0.0149968	0.00811254	0.004049	0.00408072	0.06743	0.000617354	0.00738737	0.0114507	0.0183759	0.0181977	0.0540541	0.0231977	0.0875233	0.0918559	0.192618	0.603773	1	0.726073	0.231378	0.113853	0.048911	0.047269	0.0354963	0.014671	0.0247783	0.0229449
Q9D023;A0A0A6YY89	Mitochondrial pyruvate carrier 2	Mpc2	294	0.0451812	0.0280671	0.110269	0.144858	0.333454	0.312362	0.360074	0.176177	0.282056	0.409003	0.222443	0.571604	0.234946	0.521796	1	0.23273	0.193341	0.125285	0.109333	0.0704417	0.057841	0.028326	0.00913562	0.0033414	0.00885757	0.0124009	0.0402393	0.156186	0.21712	0.120289	0.241168	0.45606	0.167406	0.422721	1	0.577434	0.643949	0.412673	0.207596	0.238572	0.0821199	0.0376049	0.0804515	0.0333311	0.0686009	0.0162087
Q5FW60	Major urinary protein 20	Mup20	82	0.0431361	0.0052959	0.00851932	0.0141398	0.0141679	0.00710702	0.00561079	0.00228139	0.00189129	0.00608057	0.00399872	0.00115512	0.00376495	0	0	0.00349303	0.0307856	0.560903	0.312033	0.392072	0.587911	1	0.829245	0.0274347	0.029316	0.000343135	0.00272326	0.0160557	0.018079	0.0127625	0.00942311	0.00149423	0.00629982	0.00262898	0.00425688	0.00481737	0.00677987	0.00404277	0	0	0.0392995	0.465238	0.678334	0.205604	1	0.881985
Q9EQC1;D3Z3X1;D3Z3X2;A0A0U1RNL4;A0A0U1RQA2;A0A0U1RP28;D3YVB8;D3YU71	3 beta-hydroxysteroid dehydrogenase type 7	Hsd3b7	NA	0.144072	0.0172457	0.101315	0.21414	0.28107	0.298809	0.410335	0.408398	0.504893	0.474762	0.734802	0.76219	0.780427	0.878859	1	0.30126	0.230234	0.137141	0.15041	0.208381	0.135809	0.110959	0.0918793	0.00675773	0.0959456	0.0147865	0.0783144	0.216295	0.325926	0.308694	0.477658	0.330338	0.627994	0.724405	0.683957	0.790123	1	0.894091	0.580391	0.268599	0.100549	0.175911	0.0991513	0.0828614	0.154628	0.126273
Q544X6;P22315	Ferrochelatase;Ferrochelatase, mitochondrial	Fech	39	0.0913801	0.00736335	0.0327159	0.0753632	0.151956	0.175344	0.202868	0.175898	0.315613	0.387709	0.324791	0.453136	0.435969	0.60812	1	0.535742	0.234927	0.162796	0.064798	0.11279	0.103301	0.0229979	0.00276083	0.00631414	0.0487066	0.00429462	0.0317166	0.0881987	0.188149	0.106599	0.195948	0.220927	0.331349	0.546364	0.761865	0.629253	0.804246	1	0.513836	0.674036	0.36335	0.183833	0.135973	0.0684277	0.139079	0.0947058
P18242;F8WIR1;F6Y6L6;A0A1B0GT66	Cathepsin D	Ctsd	82	0.0592374	0.00446404	0.00759968	0.0108334	0.0143707	0.0169045	0.0169125	0.0167924	0.0192571	0.0240844	0.0287945	0.0381316	0.0310879	0.0399563	0.0467666	0.0398151	0.0873379	0.435958	0.800459	0.743362	1	0.55619	0.835632	0.0468748	0.040627	0.000285631	0.00303913	0.0095723	0.013549	0.011871	0.0157831	0.0335727	0.01549	0.0361798	0.0372436	0.02726	0.0268632	0.0890609	0.0599245	0.0260706	0.0341869	0.417745	0.879188	0.201856	0.938939	0.575202
Q8BFZ9;A0A1B0GT70;A0A1B0GSD8;A0A1B0GQZ0	Erlin-2	Erlin2	136	0.0778053	0.056585	0.318851	0.506944	0.770506	0.871942	1	0.872482	0.59168	0.577013	0.258614	0.171568	0.0707117	0.0314192	0.0136019	0.000646692	0	0	0	0.0062134	0	0.000914913	0	0.00174042	0.0705205	0.0590647	0.337342	0.558847	0.885515	0.705205	1	0.602513	0.863553	0.483172	0.289679	0.149924	0.101283	0.0391977	0.0168345	0	0	0.0033262	0	0	0	0.00789845
Q8BG32;G3UXL5;G3UWW7;G3UZ28;G3UYI4;G3UYL3;G3UYL8;G3UX15;G3UZ33;G3UX67;G3UWV7	26S proteasome non-ATPase regulatory subunit 11	Psmd11	3	0.0302028	0.000657829	0.00253623	0.0058749	0.0104668	0.0170753	0.0212381	0.0207673	0.0351398	0.0913636	0.142551	0.276099	0.635231	1	0.785007	0.108589	0.0433168	0.0184837	0.0194383	0.0152205	0.308379	0.00134478	0.000991927	0.00166601	0.0499502	0.000481301	0.00245943	0.0094853	0.0124268	0.0139357	0.0247465	0.028992	0.0538762	0.0631629	0.16359	0.382643	0.880664	1	0.347942	0.0789969	0.031468	0.029908	0.0189111	0.00985541	0.0102359	0.00328834
Q8VDM4;E9Q2S8	26S proteasome non-ATPase regulatory subunit 2	Psmd2	33	0.0387416	0.00186113	0.0161603	0.0185094	0.0397662	0.0552514	0.0698322	0.0941907	0.131836	0.190435	0.298352	0.488788	1	0.891708	0.421252	0.0834304	0.0501816	0.024695	0.0212485	0.0187607	0.00830702	0.00522065	0.00110071	0.00145003	0.0418855	0.000403551	0.0129131	0.0188495	0.0281116	0.0272189	0.0477423	0.0313884	0.0781692	0.0957389	0.163596	0.508465	0.846247	1	0.250501	0.0735246	0.047312	0.018645	0.0240437	0.00960869	0.0177729	0.0156701
Q9Z2U1;A0A0G2JF97	Proteasome subunit alpha type-5	Psma5	NA	0.0396306	0.0001366	0.000292043	0	0.000775054	0.000255545	0.000472575	0.00309449	0.0153589	0.0729721	0.04159	0.0461303	0.271459	0.251601	1	0.135771	0.0532832	0.0113814	0.00512957	0.0171754	0.026091	0.000605099	0.0058094	0.00297282	0.0829211	0.000280129	0.00083481	0	0.00221444	0	0.00187868	0.00325498	0.0207441	0.00299709	0.0152441	0.0850117	0.46502	1	0.843385	0.180951	0.0651669	0.0730777	0.0541223	0.00586231	0.0474949	0.0023605
Q9DBL1;E9Q5L3;A0A140LHL4	Short/branched chain specific acyl-CoA dehydrogenase, mitochondrial	Acadsb	NA	0.0606487	0.00164656	0.0189236	0.0340288	0.109465	0.159879	0.18729	0.135572	0.25457	0.300855	0.276783	0.428343	0.401716	0.482759	0.379328	1	0.619379	0.435327	0.330822	0.350277	0.323461	0.256675	0.097693	0.0214905	0.0538434	0.00102583	0.012502	0.0341526	0.133712	0.0962465	0.0981405	0.155569	0.150785	0.296279	0.441127	0.670117	1	0.734293	0.314712	0.63324	0.283356	0.232264	0.147027	0.0963272	0.169852	0.124398
P14685;F7B7L8	26S proteasome non-ATPase regulatory subunit 3	Psmd3	33	0.0351966	0.000588156	0.00421933	0.0117414	0.0192751	0.0271258	0.0365313	0.0440339	0.0543808	0.0926635	0.173911	0.286554	1	0.692863	0.234799	0.013143	0.0136301	0.00584998	0.00464879	0.00145639	0	0.0024244	0.000709356	0.000889541	0.0290699	0.000255085	0.00287736	0.00846528	0.013872	0.0139155	0.0301361	0.0145939	0.0634252	0.082645	0.154977	0.376296	0.98364	1	0.146196	0.0091946	0.00540161	0.00309209	0.00461646	0.00149399	0.000656504	0.00143113
Q8R0F9	SEC14-like protein 4	Sec14l4	32	0.10005	0.00501278	0.00308615	0.00320714	0.00144779	0.00292452	0.00441203	0.00340931	0.00119955	0.0012524	0.00205634	0	0.00495674	0.00250264	0.000650203	0.00178778	0.045911	0.445482	0.519842	0.980194	1	0.750608	0.764236	0.0536723	0.115689	0.0021933	0.000436268	0.00352334	0.0037117	0.0035891	0.00256963	0.0018005	0.0022915	0.00269669	0.0027914	0.0012116	0	0.00112483	0.00202779	0.0047208	0.0461205	0.474346	1	0.57301	0.889105	0.939938
Q80W54;I7HIP5	CAAX prenyl protease 1 homolog	Zmpste24	141	0.131326	0.0610941	0.338361	0.606859	0.677235	0.776822	0.870566	0.9373	0.922413	1	0.945513	0.770515	0.600235	0.231653	0.148317	0.033137	0.0491432	0.0151893	0.00412648	0.00282603	0.0148564	0.00706177	0.00407563	0.00173409	0.0859467	0.0713627	0.180756	0.578886	0.619717	0.476796	0.754481	0.41547	1	0.925266	0.575494	0.542347	0.347135	0.11427	0.0250521	0.0134111	0.0088546	0.00331294	0.00169467	0	0.00279601	0.0024046
P97364	Selenide, water dikinase 2	Sephs2	138	0.184605	0.00773422	0.00780751	0.0142372	0.0180303	0.0143328	0.0242073	0.0399203	0.0311761	0.0337692	0.041657	0.0440052	0.0636666	0.129347	0.11183	0.125921	0.733768	0.537652	0.620922	1	0.765814	0.656403	0.573013	0.0463105	0.249384	0.0026875	0.0104223	0.0133142	0.00414549	0.0122125	0.0202123	0.0129826	0.0252572	0.0506177	0.0351384	0.0659384	0.0984114	0.115608	0.0644222	0.187788	0.833509	0.872775	1	0.416754	0.82355	0.867417
P24721;B1AR35;J3QMY0	Asialoglycoprotein receptor 2	Asgr2	173	0.138682	0.110352	0.100219	0.30009	0.479847	0.627375	0.752284	0.579476	0.46898	0.492586	0.785256	0.647164	1	0.152004	0.0722144	0	0	0	0	0.0258182	0	0	0.00233618	0.00671342	0.0516286	0.0463667	0.431769	0.402049	0.444866	0.65633	0.766368	0.19411	0.955707	0.853851	1	0.697084	0.210217	0.0876263	0.295608	0	0	0	0.0172487	0	0.00377646	0.0125806
Q9CWS0;D3YU15	N(G),N(G)-dimethylarginine dimethylaminohydrolase 1	Ddah1	82	0.051135	0.00785245	0.000721764	0	6.05828e-05	0	5.96181e-05	0	0	0	0	0.00125574	0	0	0.0385425	0.0150644	0.0315791	0.406603	0.352275	0.836411	1	0.448707	0.681731	0.0189983	0.0294915	7.2084e-05	0.000516379	0.00388452	0.0147389	0	0	0	0	0	0	0	0.00177869	0.000580981	0.00548709	0	0.00216256	0.317423	0.763166	0.202104	1	0.622334
Q9QZE5;Q7TNQ1	Coatomer subunit gamma-1	Copg1	NA	0.0501479	0.0047489	0.0195208	0.0380776	0.0665374	0.0860265	0.159602	0.150595	0.210121	0.302199	0.407336	0.580094	0.745986	1	0.711619	0.15049	0.0594085	0.0279672	0.0313895	0.0299808	0.01203	0.00626666	0.00494757	0.0015894	0.0490976	0.0025953	0.031799	0.0635644	0.101493	0.0976374	0.159478	0.160171	0.272926	0.328821	0.488655	0.631521	0.874103	1	0.249799	0.105009	0.0411812	0.0223435	0.0190291	0.0140688	0.0170136	0.00641497
Q8R2Y8	Peptidyl-tRNA hydrolase 2, mitochondrial	Ptrh2	349	0.054668	0.00717034	0.161834	0.136262	0.337192	0.264373	0.380119	0.22583	0.263214	0.442364	0.449554	0.385518	0.600169	0.708883	1	0.335914	0.124172	0.0580943	0.143294	0.113139	0.116389	0.01858	0.0355297	0	0.128427	0.030444	0.0233203	0.289147	0.561576	0.536349	0.538242	0.699683	0.463107	0.720337	0.605169	0.641622	0.836816	1	0.757839	0.451618	0.162683	0.141462	0.138722	0.109573	0.156008	0.103728
A0A0R4J1H2;Q8QZY2;Q8QZY2-2;E0CZG7;E0CXF4	Glycerate kinase	Glyctk	169	0.195505	0.010924	0.0498328	0.101983	0.168644	0.284185	0.322169	0.320754	0.360779	0.391312	0.563073	0.638051	0.621029	0.626212	0.531904	0.205692	0.455454	1	0.791519	0.829811	0.943883	0.663233	0.267865	0.0425724	0.05133	0.00381654	0.0329798	0.16342	0.249315	0.184971	0.289272	0.183792	0.382595	0.513507	0.723899	0.706072	1	0.849689	0.277446	0.181402	0.146431	0.144672	0.205281	0.132888	0.114854	0.146886
P09671	Superoxide dismutase [Mn], mitochondrial	Sod2	58	0.109293	0.00349868	0.004959	0.00539303	0.00266098	0.00291894	0.00268219	0.00604882	0.0044181	0.00220198	0.00375891	0	0.00388369	0.00299906	0	0	0.117493	0.403308	0.319199	0.891451	0.472092	0.632149	1	0.0275401	0.0438386	0.000326734	0	0.00309088	0.00134956	0.00107792	0.00250398	0.00019047	0.00426805	0.00442842	0.0103843	0	0.000233318	0	0.00166842	0.00480273	0.0515831	0.488053	0.400401	0.0365781	0.410379	0.595921
P99024;A0A1D5RM76	Tubulin beta-5 chain	Tubb5	48	0.126493	0.0143409	0.147356	0.322629	0.392915	0.425014	0.531081	0.648862	0.729045	0.692923	0.768523	0.852466	1	0.850726	0.766037	0.142997	0.0959388	0.0612507	0.0759093	0.0674839	0.0410409	0.0117298	0.0461027	0.0195526	0.0689104	0.00683152	0.060747	0.263801	0.419481	0.33621	0.551038	0.343352	0.596291	0.675712	0.566457	0.80699	1	0.902202	0.302954	0.108474	0.0812179	0.0426177	0.032784	0.00735846	0.0265494	0.0261178
P48758;A0A1B0GRG8;Q8K354	Carbonyl reductase [NADPH] 1	Cbr1	138	0.0441314	0.00182683	0.0103992	0.0142766	0.0128985	0.00934748	0.0146339	0.0195954	0.0128625	0.0152603	0.0171199	0.0172127	0.0132453	0.0184643	0.0292829	0.277099	1	0.808965	0.818291	0.648705	0.565391	0.895005	0.503677	0.0395538	0.0441284	0.00192693	0.00153687	0.0114211	0.012723	0.00806516	0.0111321	0.0160114	0.0124223	0.00114185	0.0240755	0.0360281	0	0.0440868	0.0349815	0.243452	0.763941	0.918594	0.818592	0.31996	0.937285	1
A3KFU5;Q6PHQ9;Q91YZ8;A3KFU8;D3Z5M2;V9GXG3;A0A0A6YWT2;G5E8X2	Polyadenylate-binding protein	Pabpc4;Gm10110	69	0.0579799	0.0588301	0.301262	0.632811	0.781853	0.634511	0.504272	0.276049	0.19306	0.13056	0.12819	0.136248	0.130146	1	0.60556	0.00997892	0.0116443	0.0046308	0.0036466	0.00187284	0.00167819	0	0.00224274	0.00247646	0.0361887	0.0159757	0.201945	0.858142	1	0.372946	0.525695	0.137832	0.301294	0.257579	0.288756	0.116991	0.0817473	0.19046	0.0294728	0.00767931	0.00116758	0.00607804	0.00359685	0	0.00136361	0.000338065
Q9CRB3;A0A1B0GSD0	5-hydroxyisourate hydrolase	Urah	138	0	0	0	0	0	0	0	0	0	0.00314283	0.000555086	0	0	0	0	0.00583756	0.0862919	0.437715	0.605569	0.848447	1	0.925317	0.261432	0.00077867	0.00439538	3.68863e-05	0	0	0.0198164	0	0	0.00429757	0	0	0	0	0	0	0	0	0.0298405	0.707254	1	0.369329	0.896709	0.713628
Q8VDJ3;A0A087WP83;A0A087WS92;A0A087WQY9;A0A087WPC5;A0A087WNQ4;A0A087WPH2	Vigilin	Hdlbp	237	0.0671434	0.00707412	0.0428159	0.0825006	0.120226	0.0920099	0.076462	0.0623462	0.0798118	0.131433	0.144686	0.192061	0.398671	0.585895	1	0.414238	0.19058	0.0939931	0.093313	0.0763984	0.0607551	0.158416	0.015171	0.00753178	0.109684	0.00387833	0.0202863	0.054158	0.0696809	0.0427575	0.0574179	0.0512718	0.124296	0.0957919	0.15278	0.278673	0.261298	0.418762	0.559352	1	0.66187	0.41918	0.507769	0.1984	0.400739	0.230307
Q9D024;Q9D024-2;F7C265;Q9D024-3;B1AR93	Coiled-coil domain-containing protein 47	Ccdc47	48	0.054618	0.0083731	0.125339	0.272031	0.418892	0.380576	0.440398	0.480138	0.552145	0.639761	0.663656	0.789317	1	0.840106	0.66796	0.116703	0.0360714	0.0120645	0.0137681	0.0177773	0.0139827	0.00761202	0.00482562	0.00146697	0.0322553	0.00465727	0.0762499	0.391766	0.38809	0.340562	0.782897	0.383328	0.809329	0.66496	0.680875	1	0.746397	0.907937	0.233391	0.0571269	0.0324771	0.0245521	0.0213132	0.0114983	0.101978	0.00394931
Q8R1V4;Q5SVW9	Transmembrane emp24 domain-containing protein 4	Tmed4	140	0.11354	0.0265211	0.259935	0.448165	0.549006	0.591758	0.744416	0.796903	0.835322	0.972551	1	0.94744	0.905033	0.333128	0.222242	0.0416473	0.0270995	0.0164187	0.0159634	0.0156917	0.00941874	0.00490155	0.00142099	0.00146577	0.0449211	0.00519797	0.0761576	0.337505	0.53449	0.471855	0.763484	0.516394	1	0.636354	0.888882	0.816324	0.523598	0.349001	0.110334	0.0206128	0.0128179	0.0192851	0.0187047	0	0.00971155	0.00122769
Q8R0X7;D6REF7;D3YZT4;D3YY13;D3Z1Z3	Sphingosine-1-phosphate lyase 1	Sgpl1	19	0.0700163	0.014043	0.0973805	0.145743	0.31478	0.325522	0.494858	0.396688	0.594311	0.819746	0.837468	1	0.957191	0.901531	0.547177	0.0892477	0.0313971	0.00583411	0.00413178	0.0127278	0.0013162	0	0.00226051	0.00150708	0.0341159	0.00370046	0.050557	0.178178	0.310675	0.286296	0.41319	0.489665	0.488609	0.673922	0.66018	1	0.932605	0.663735	0.194367	0.0565456	0.0208804	0.0054704	0.00810617	0.00266012	0.00670754	0.004947
Q9D0I9	Arginine--tRNA ligase, cytoplasmic	Rars	33	0.0132598	0.000103305	0.000570798	0.00173991	0.00470641	0.00543467	0.0120874	0.0143039	0.023743	0.0546343	0.108709	0.419143	0.591554	1	0.315516	0.0453018	0.0361411	0.0173287	0.0148364	0.0179508	0.0131874	0.00631986	0.00933908	0.000945757	0.0123716	0.000301386	0.00144355	0.00320165	0.00704867	0.00815315	0.015726	0.0402387	0.0374868	0.0645197	0.155207	0.410688	0.831695	1	0.313578	0.0499947	0.0281502	0.0126436	0.0188633	0.00851117	0.0111261	0.00491822
Q9DCM2;A0A0N4SVE5	Glutathione S-transferase kappa 1	Gstk1	NA	0.00543443	0.000978842	0.000825743	0.000865649	0.0421594	0	0.000427681	0.00176241	0.0498083	0.000945924	0.00491837	0.00113244	0	0.00521554	0.0203073	0.0291723	0.923779	1	0.864675	0.809357	0.807032	0.786482	0.523623	0.0110532	0.00126522	3.91038e-05	0	0	0.000689412	0.00065723	0.000642197	0.000889614	0.000836653	0.00117596	0	0.0016093	0.00094751	0.00105351	0.000914937	0.0202038	0.518022	0.757256	0.513619	0.361002	1	0.738532
Q00898	Alpha-1-antitrypsin 1-5	Serpina1e	32	0.0343627	0.000996552	0.000567622	0.000991233	0.010921	0.0110156	0.0111131	0.00589312	0.0111919	0.0163022	0.0104285	0.0191637	0.0143292	0.0434318	0.0728891	0.042831	0.165396	0.483974	0.623069	0.681334	1	0.649409	0.503625	0.0121011	0.037099	0	0.0002253	0.00703631	0.0414734	0.0188036	0.035192	0.0306531	0.0234156	0.0536546	0.145964	0.0686233	0.0535776	0.141641	0.0966405	0.0773289	0.268783	0.926241	1	0.668626	0.705682	0.985737
Q6XVG2	Cytochrome P450 2C54	Cyp2c54	281	0.0315537	0.00975071	0.0707484	0.160723	0.387833	0.390082	0.344894	0.342189	0.472259	0.728342	0.629323	0.70263	0.498227	0.888324	1	0.289583	0.19922	0.106045	0.101091	0.18988	0.131968	0.0799485	0.0170731	0.00574638	0.0266669	0.00306535	0.0338613	0.121746	0.216685	0.261212	0.153669	0.716259	0.160949	0.359797	0.732459	0.787767	0.872558	1	0.508744	0.357713	0.187747	0.135553	0.186295	0.0632245	0.132544	0.121157
Q8BWP5;A2AIT6;A8Y5N9;A8Y5P0;REV__F6Q7Q7;REV__Q7TQF2	Alpha-tocopherol transfer protein	Ttpa	230	0.0496919	0.00131082	0.00600918	0.00101278	0.000242839	0	0.000415032	0.00308038	0.000497743	0	0	0.00282269	0.000717156	0	0.0110585	0.00491873	0.154941	0.610531	0.626253	0.79198	0.803047	1	0.359772	0.023405	0.0709757	0.0718214	0.077502	0.000907375	0.000941711	0	0.00148731	0.00340129	0	0.00123161	0.00108302	0.00233736	0.00127517	0.00765982	0.000772911	0	0.122661	0.563254	1	0.38024	0.968446	0.704674
Q9QUM9;E0CXB1;E0CYT2	Proteasome subunit alpha type-6	Psma6	NA	0.0267274	0.000442203	0	0	0.000189245	0.00153213	0.000483582	0.00159815	0.00665764	0.0578963	0.0297643	0.0395103	0.173597	0.259788	1	0.128817	0.0378079	0.0179703	0.00773922	0.0192376	0.00508371	0	0.00301659	0.00257054	0.0610351	0.00041016	0	0.000333274	0.000210435	2.4875e-05	0.000235488	0.00069889	0.00268173	0.00174201	0.00588651	0.0313906	0.451497	0.698722	1	0.0998654	0.0512431	0.0279803	0.0108742	0.00731132	0.0129601	0.00373511
P60335;A0A087WR61;A0A087WSI1;A0A1L1SUS5;A0A1L1SRP9;G3UYM5;A0A1L1SQ99;A0A087WRH3;A0A0R4J044;P57724	Poly(rC)-binding protein 1	Pcbp1	138	0.170416	0.0132913	0.034819	0.0470918	0.065289	0.063466	0.0461277	0.0754079	0.0562	0.0681596	0.0776425	0.0930471	0.0983616	0.0843096	0.117626	0.209133	1	0.837106	0.700401	0.915045	0.705064	0.59221	0.605585	0.138907	0.071269	0.00480625	0.0546309	0.0559566	0.0708045	0.0480625	0.106526	0.0896439	0.0779832	0.0630042	0.121902	0.0820557	0.177517	0.170541	0.115659	0.368469	1	0.649142	0.949191	0.564875	0.726627	0.560521
Q91X52;A2AC16;P08074	L-xylulose reductase	Dcxr	82	0.0402235	0.00452253	0.000185118	0	0	0	0	0	0	0.000406341	0.000109485	0.00180353	0	0	0.0183888	0.0016865	0.0393614	0.417118	0.449849	0.768142	1	0.788155	0.765301	0.0186641	0.0364685	0.00472941	0.00579205	0.00336017	0.0148971	0.00519533	0.0155041	0.00072155	0.145522	0.000979132	0.00690141	0.0745625	0.0121073	0.00829645	0.00697222	0.0017775	0.0610846	0.431346	1	0.247921	0.66903	0.774545
Q9CPU4	Microsomal glutathione S-transferase 3	Mgst3	163	0.169501	0.125023	0.700474	0.849645	0.73506	0.787289	0.836891	1	0.787213	0.513528	0.535391	0.357752	0.198439	0.05723	0.0174268	0	0	0	0	0	0	0	0	0	0.134727	0.0418476	0.293378	0.673628	1	0.493004	0.813106	0.254086	0.900394	0.357207	0.297765	0.196761	0.164625	0.0746883	0	0	0	0	0	0	0	0
A0A1W2P7J2			233	0.142376	0.123029	0.316318	0.418656	0.419422	0.651092	0	0	1	0.908178	0.650004	0.579949	0	0.157569	0.0725255	0	0	0	0	0	0	0	0	0.00456427	0.931024	0.102157	0.235795	0.276756	0.302331	1	0.488346	0.103866	0.55374	0	0.180646	0	0.0968898	0.137236	0	0	0	0	0	0	0	0
Q3TCD4;Q9WUR2-2;Q9WUR2;E9PYC6;E9Q858;E9PUY9;E9PYA9;E9PVM6;E9Q7A8;Q78JN3;E9PY42	Enoyl-CoA delta isomerase 2, mitochondrial	Eci2	35	0.148363	0.0180305	0.00306209	0.036883	0.0567873	0.0665167	0.0117541	0.0303464	0.023613	0.0291351	0.0207104	0.0227595	0.0301194	0.078051	0.767405	0.438205	0.335048	0.593077	0.558993	1	0.802653	0.678545	0.610047	0.0605334	0.126415	0.015945	0.00184701	0.00686091	0.00987142	0.00783323	0.00906038	0.00601962	0.0581273	0.0605313	0.0402856	0.083145	0.0314456	0.0722489	0.25425	0.410012	0.28277	0.664076	1	0.306997	0.652963	0.61205
Q8CBM2;A2AL85;Q8BSY0;A2AL83;A2AL75;Q3TU40;A2AL81;A2AL71;A2AL77;A2AL79;Q9CR06;Q6P8S1;A2AL74;A2AL78;A2AL76;REV__F6XNB6;REV__Q60575-2;REV__Q60575;Q8BSY0-2	Aspartyl/asparaginyl beta-hydroxylase	Asph	28	0.064886	0.0175405	0.153894	0.286443	0.465713	0.478957	0.633892	0.591434	0.670005	0.815499	0.780035	1	0.879881	0.660935	0.411997	0.0438058	0.0180279	0.000953239	0.00132883	0	0.00956411	0	0.00257118	0.00135099	0.0746418	0.00717044	0.0823926	0.337479	0.46999	0.528086	0.647404	0.545539	0.661559	0.860618	0.980503	0.941835	1	0.870718	0.158075	0.0272374	0.0478201	0.0062351	0.00492081	0.0025073	0.00078701	0
Q3V117;Q3TS02		Acly	45	0.0992319	0.000788062	0.00172805	0.00182764	0.00305032	0.0028788	0.0024449	0.0124383	0.0478214	0.0492345	0.0261219	0.0344822	0.0350836	0.166497	1	0.71197	0.366322	0.189377	0.181553	0.161987	0.116676	0.0470117	0.012135	0.00459624	0.104155	0.0262592	0.0982071	0.00328393	0.00368507	0.00448986	0.00449615	0.0041038	0.0364846	0.0107565	0.0151868	0.0278075	0.0364159	0.163799	0.502614	1	0.473961	0.185456	0.211335	0.0823417	0.216965	0.102974
Q9DBP5;A0A0R4J093	UMP-CMP kinase	Cmpk1	NA	0.14391	0.00258117	0.00321379	0.00321843	0.00224667	0.000682463	0	0.0192852	0.0220266	0.00260733	0.00234505	0.00356315	0.00723053	0.000732127	0.235349	0.419209	0.920633	0.737237	0.745153	1	0.686292	0.575545	0.490115	0.0485346	0.0744339	0.000162273	0.00296926	0.00138643	0.00400977	0.000753477	0.00230838	0.00457675	0.0183519	0.00739718	0.0077345	0.00383641	0	0.0195982	0.124024	0.450222	0.672965	0.65368	1	0.124838	0.717509	0.741197
A0A140LIT2;O88455;D3Z7G1;D3YXR4;A0A140LI18;Q711T1	7-dehydrocholesterol reductase	Dhcr7	194	0.0792108	0.0465917	0.292852	0.5279	0.848569	0.900376	1	0.342509	0.316554	0.290557	0.969887	0.245119	0.811652	0.169931	0.0587339	0.0156608	0.0135076	0.00965979	0.00106711	0	0	0	0.00268758	0.00344536	0.103153	0.0202557	0.177279	0.548136	0.911222	0.758258	0.873568	0.784498	1	0.801816	0.791335	0.779615	0.489912	0.194189	0.0324995	0.00789498	0.00713694	0.00130654	0	0	0.00340578	0.00417855
O09172;H3BJA3;A0A0G2JDI4;F6VNW5	Glutamate--cysteine ligase regulatory subunit	Gclm	32	0.0446131	0.00197568	0.00162058	0.00353042	0.00984187	0.0109682	0.015318	0.00751372	0.0160543	0.0186891	0.0160093	0.024008	0.0197799	0.0183017	0.0305241	0.0271453	0.0979688	0.351945	0.418214	0.507692	0.866013	1	0.807227	0.014439	0.0532102	0.00104666	0.00180707	0.00663193	0.0152878	0.0145403	0.00949489	0.00784843	0.01572	0.0349332	0.0163713	0.0138026	0.0511139	0.0726798	0.0399096	0.0104833	0.01428	0.624126	0.953674	0.553694	0.424941	0.956857
Q61598;Q61598-2	Rab GDP dissociation inhibitor beta	Gdi2	32	0.250228	0.0102881	0.00615363	0.00564877	0.0045779	0.00750416	0.0104323	0.0138554	0.00880586	0.00881659	0.00422005	0.00800097	0.00290936	0.00431085	0.00498256	0.0341354	0.451969	1	0.793122	0.912629	0.972155	0.772641	0.732161	0.0549573	0.265265	0.00212677	0.00700679	0.00224503	0.00349594	0.000761679	0.00897176	0.000670919	0.00900123	0.00581721	0.00378578	0.0225923	0.00597819	0.00291481	0.0341336	0.00568965	0.250743	0.751178	1	0.364868	0.775032	0.759293
P61922;P61922-2;Q3TUE8;F7C9G3;F6RN86	4-aminobutyrate aminotransferase, mitochondrial	Abat	32	0.180444	0.00846028	0.00745702	0.00840707	0.00733609	0.0113735	0.0100547	0.0269215	0.0343771	0.0101508	0.0207511	0.0130669	0.00669532	0.0181712	0.00559552	0.000722649	0.227721	0.592431	0.512458	1	0.855451	0.614206	0.814869	0.0363116	0.146083	0.00515915	0.0138723	0.0203268	0.02072	0.0156821	0.0235944	0.0183205	0.0198445	0.02566	0.0264657	0.0199662	0.02972	0.024599	0.0134406	0.00612875	0.300435	1	0.856698	0.50256	0.756756	0.815267
Q8BK48;Q149K3;Q08ED5	Pyrethroid hydrolase Ces2e	Ces2e	82	0.0993006	0.00353886	0.00462951	0.00379124	0.00259358	0.0027679	0.00372786	0.00625876	0.00255337	0.00250398	0.00347557	0.00635702	0.00598016	0.00650643	0.00764569	0.00454987	0.123717	0.463939	0.412047	0.535099	0.70646	0.50848	1	0.0356928	0.0758702	0	0.000258005	0	0.000459622	0.0144239	0.000931393	0.00260956	0.000413362	0.00252648	0.0015474	0.00132515	0.00146159	0.00844037	0.00644603	0.00543269	0.140105	0.584961	0.76231	0.112775	0.866515	0.77735
P07309	Transthyretin	Ttr	230	0.0158009	0.00280438	0.0117121	0.0487539	0.055813	0.0400605	0.0263137	0.0200491	0.00582891	0.00614844	0	0	0.00880026	0	0	0.00741223	0.195862	0.724041	0.685144	1	0.989385	0.701616	0.987759	0.00458633	0.00731974	0	0.00174463	0.0303411	0.0334028	0.0250864	0.0180183	0.00303251	0.0024884	0	0	0	0	0	0.00822121	0.00156169	0.0303802	0.379101	1	0.461644	0.648019	0.454861
P00920;A0A0A6YX78	Carbonic anhydrase 2	Ca2;Car2	82	0.0907946	0.00916052	0.00187871	0.000667904	0	0	0	0.00227225	0	0	0	0.150485	0.00301086	0	0	0.00585461	0.0254451	0.255268	0.410877	0.88515	1	0.445209	0.661224	0.0616254	0.306916	0.000102563	0.00337822	0.0118732	0.0160871	0.00271782	0.00209798	0	0.00232876	0.00809178	0.012	0.00645739	0	0.0349846	0.00209046	0.00262921	0.0351537	0.335332	0.651767	0.440732	0.959716	0.945077
Q8BML9;D3Z158;A0A140LHZ5;A0A0A6YY08;A0A140LIS6;A0A140LIN2;A0A140LID3;A0A140LJH2;A0A140LJK5;A0A140LIR0;A0A140LII8;F6TDS3;A0A140LIZ4;A0A140LHJ3;A0A140LJH1;A0A140LHC3		Qars	33	0.0200109	0.000310153	0.00133717	0.00308894	0.00409181	0.00789474	0.013741	0.0168079	0.0388564	0.0674368	0.171025	0.575674	0.979709	1	0.394682	0.066776	0.0271694	0.0121092	0.0140994	0.0120485	0.00886807	0.00226471	0.000475216	0.00089427	0.0149365	0.000230806	0.00108684	0.00492868	0.00699345	0.00797119	0.0139352	0.0289476	0.0480314	0.0625711	0.182017	0.467348	0.840668	1	0.156248	0.0344309	0.0135291	0.00472764	0.0164944	0.0025294	0.0114322	0.00239325
P63028;D3YU75	Translationally-controlled tumor protein	Tpt1	100	0.131845	0.00144869	0.00165415	0.00304149	0	0.00182759	0	0.0119723	0	0	0.00300621	0	0	0	0.00461204	0.00236645	0.949727	1	0.614192	0.731473	0.48328	0.886871	0.311432	0.055101	0.057838	0.000383446	0	0.00156074	0.0125564	0	0.00169481	0	0	0	0	0	0.0788592	0.0380005	0	0.000622879	0.561635	1	0.218322	0.114212	0.726249	0.682052
P48036;A0A0G2JGQ0	Annexin A5	Anxa5	32	0.109544	0.004504	0.00358403	0.00358129	0.000508034	0.00319885	0.00677752	0.00800109	0.00307373	0.00321315	0.00294152	0.00371698	0.0054547	0.00280969	0	0.00306179	0.292423	0.769937	0.775384	0.976805	0.95933	1	0.476071	0.0402505	0.0623594	0.000314978	0.00212059	0.000245688	0.00259739	0.00211124	0.00411872	0.00525167	0.0192309	0.0289398	0.0633513	0.00561917	0.010847	0.00417843	0.00284776	0.00928153	0.0882018	0.800111	0.734855	0.361038	0.956551	0.594501
Q9QYJ0	DnaJ homolog subfamily A member 2	Dnaja2	NA	0.0639159	0.00977447	0.0816856	0.176235	0.218862	0.274166	0.355576	0.375343	0.43959	0.601783	0.644703	0.821676	1	0.619893	0.603678	0.115449	0.0317295	0.0136859	0.0188911	0.00508379	0.00428627	0.00106858	0.00393689	0.00222721	0.0720289	0.0110792	0.0655152	0.156395	0.25466	0.225902	0.351244	0.179827	0.434436	0.433621	0.481263	0.665511	1	0.628037	0.238784	0.0693059	0.00358342	0.00901658	0.00596068	0.0139906	0.00107618	0.00209579
Q8R1G2;E0CXH4;E0CXT6	Carboxymethylenebutenolidase homolog	Cmbl	82	0.0220842	0.00108154	0.000218046	0.00121333	0.000933046	0.00152331	0.00167951	0.000584456	0.000990025	0.000560833	0.000336515	0.0016542	0.00212696	0.00193562	0.00190886	0.0010535	0.00535291	0.256049	0.392851	0.741895	0.535109	0.69007	1	0.0181743	0.0163278	3.22347e-05	0.00060245	0	0	0.00030902	0.000963367	0.00504535	0.00643262	0.00584875	0.00329194	0.00272426	0.0162883	0.00183402	0.00388688	0	0.00446779	0.364829	0.60408	0.294734	0.819314	0.610492
Q8R035;Q8R035-2;A2A6T4;D6RHR8	Peptidyl-tRNA hydrolase ICT1, mitochondrial	Ict1	144	0.0339208	0.00482017	0.0342114	0.0694288	0.105907	0.145185	0.216436	0.23499	0.35648	0.447309	0.509818	0.782034	1	0.786046	0.231402	0.00494629	0	0	0	0	0	0	0	0.00102735	0.0221203	0.00100253	0.0182334	0.101948	0.0685126	0.0928736	0.154948	0.124847	0.224885	0.311261	0.448389	0.500245	1	0.357709	0.0356635	0	0	0	0	0	0	0.000354043
Q61937;Q5SQB5;Q5SQB0	Nucleophosmin	Npm1	118	0.0097693	0.000435185	0.000504812	0.000452351	0.00135045	0.00111462	0.00119946	0.00165301	0.0162313	0.0231934	0.0100367	0.00252312	0.00104773	0.105002	1	0.31315	0.0942416	0.0583411	0.0590902	0.0582579	0.0471728	0.0100346	0.00490299	0.000224969	0.0966764	0.00359487	0.0775942	0.0763068	0.00446513	0.149179	0.0547215	0.0112203	0.123911	0.0218223	0.0476544	0.00801055	0.0379158	0.0531689	0.270406	0.404023	0.479722	0.426456	1	0.386673	0.448226	0.159935
O35381;D3Z7M9;D3YYE1;F6UFG6;Q64G17	Acidic leucine-rich nuclear phosphoprotein 32 family member A	Anp32a	138	0.00340468	8.83871e-05	6.60131e-05	0	0	0	0.0015086	0	0.00047397	0	0	0.00611709	0	0.0221505	0.0269736	0.0120892	0.704432	1	0.94572	0.94892	0.871904	0.733391	0.0573706	0.00726889	0.00688763	2.33767e-05	0	0	0.00788877	0	0.0127819	0	0.00757136	0.0127372	0	0.0122929	0	0.00350903	0.00608609	0.00103515	0.420675	1	0.527836	0.442067	0.672954	0.942799
Q9CRD2	ER membrane protein complex subunit 2	Emc2	141	0.1023	0.0641625	0.371502	0.51611	0.736498	0.819186	1	0.984332	0.888267	0.722351	0.659218	0.646264	0.403588	0.196116	0.0988528	0	0	0.0010124	0	0.00418389	0	0	0	0.00462217	0.0613934	0.0391329	0.198176	0.367139	1	0.45508	0.840493	0.62626	0.873118	0.85376	0.692228	0.429041	0.346393	0.192324	0.0270889	0.00574276	0	0.00245663	0	0	0	0.00353648
Q99LF4	tRNA-splicing ligase RtcB homolog	Rtcb	248	0.23416	0.02581	0.120382	0.22638	0.349321	0.360259	0.462789	0.491518	0.645045	0.75356	1	0.834978	0.893074	0.594935	0.999587	0.318673	0.217175	0.0656251	0.172291	0.290482	0.381083	0.138399	0.0467701	0.0158177	0.117089	0.0143214	0.0515817	0.188683	0.300992	0.180381	0.340217	0.19457	0.545722	0.798322	1	0.950094	0.630246	0.688066	0.484075	0.627522	0.294722	0.249768	0.367137	0.0760806	0.169659	0.132912
G3X9Y6		Akr1c19	58	0.0682419	0.0129607	0.00290559	0.00236646	0.000596908	0.00213677	0.00116638	0.00226786	0.000570384	0.000189415	0	0	0.0023441	0.00573686	0	0.000840891	0.0211013	0.33731	0.324341	0.760105	0.623773	0.541293	1	0.0504017	0.0783847	0.000626464	0.000987575	0.000242017	0.109097	0	0.00326271	0	0.000425136	0.00365017	0	0.000801057	0	0.00923022	0.00318266	0.00660454	0.013142	0.193859	0.493852	0.171158	0.474786	0.411647
Q8BL66;A0A1W2P7A6;Q8CHD8-2;Q8CHD8;Q8CHD8-3	Early endosome antigen 1	Eea1	280	0.00488985	0.000241182	0.00173401	0.00325697	0.00275744	0.191541	1	0.368536	0.0815986	0.0224919	0.00608349	0.00138213	0.00194741	0.00136173	0.00136913	0.00182004	0.000970652	0.00115508	0.000562469	0.00185436	0.00149979	0	0	0.000998521	0.00620829	0.000251236	0.00580127	0.00361284	0.00413035	0.183629	1	0.304338	0.123383	0.0355722	0.00916866	0.00233027	0.00207654	0.0054478	0.00338379	0.00854124	0.000754223	0.0022239	0.00445415	0.000166528	0.00989619	6.79534e-05
Q9CQW0	ER membrane protein complex subunit 6	Emc6	40	0.0984757	0.0195616	0.320018	0.605398	0.820609	0.718588	0.919871	0.933037	0.859609	0.847494	1	0.616015	0.592915	0.378387	0.193732	0.185144	0.0370003	0.0252466	0.00389346	0.0145187	0.0138149	0	0	0.00519119	0.0769937	0.0222557	0.177592	0.428937	0.711966	0.840418	1	0.756306	0.965625	0.743214	0.454904	0.339734	0.326293	0.252509	0.198874	0.0904192	0	0.00364493	0.0152992	0	0.00746778	0
Q99LB2	Dehydrogenase/reductase SDR family member 4	Dhrs4	84	0.0985467	0.00775425	0.0184637	0.0223408	0.0336903	0.0445303	0.0375235	0.0387135	0.0572812	0.0781733	0.0531568	0.0914775	0.0852979	0.137455	0.524371	1	0.89242	0.373826	0.377765	0.391848	0.401091	0.146328	0.180039	0.0804076	0.100519	0.00906423	0.0101279	0.0159654	0.033605	0.0246679	0.0356048	0.0355649	0.0462651	0.0571451	0.0567056	0.0922126	0.114354	0.13615	0.185676	1	0.617471	0.389112	0.334862	0.0934582	0.333453	0.176416
P59999;Q3TX55;E9PWA7	Actin-related protein 2/3 complex subunit 4	Arpc4	127	0.127243	0.00344424	0.0135583	0.0171927	0.0181132	0.0277887	0.0290138	0.0358837	0.0979237	0.0754044	0.0636751	0.059474	0.0987715	0.171347	0.969894	1	0.289342	0.169816	0.247357	0.136932	0.101549	0.0418842	0.0154235	0.0146708	0.132614	0.00451599	0.0186154	0.0528071	0.0420737	0.0381873	0.0432117	0.0263936	0.104904	0.0553685	0.0277619	0.0958092	0.126111	0.242486	0.698004	1	0.364668	0.212753	0.19897	0.00555925	0.141519	0.0490426
P42669	Transcriptional activator protein Pur-alpha	Pura	26	0.0366802	0.000310874	0.00650181	0.00933912	0.0455829	0.0331407	0.0100953	0.0246392	0.0294959	0.0133543	0.00509613	0.00865365	0.0236256	0.0168116	0.362222	1	0.699846	0.306417	0.288688	0.217659	0.185407	0.0648206	0.0172397	0.00797126	0.0482105	0.000333607	0.00115324	0.00768678	0.00547034	0.0152628	0.00187177	0.00416635	0.042291	0.0186076	0.0122604	0.0293986	0.0117379	0.0235026	0.213262	1	0.42949	0.1951	0.26792	0.0471974	0.146379	0.0535701
Q9DCH4	Eukaryotic translation initiation factor 3 subunit F	Eif3f	NA	0.0143421	0.00135582	0.00777383	0.0112894	0.0192375	0.0266816	0.0479506	0.0499939	0.0608921	0.0764225	0.121134	0.225005	1	0.444148	0.0358875	0.00481615	0.00188229	0.00126682	0	0	0	0	0	0.000838092	0.0124511	0.000534201	0.0051979	0.0126877	0.0168613	0.00950578	0.0299546	0.0247623	0.0876202	0.056379	0.0594469	0.152387	1	0.794156	0.0384682	0.00647834	0.00628983	0.00436162	0.00184541	0.000940423	0	0
Q9WV68	Peroxisomal 2,4-dienoyl-CoA reductase	Decr2	NA	0.0617514	0.00334511	0.00985545	0.0521497	0.0954078	0.0870816	0.132219	0.112595	0.199875	0.227237	0.197149	0.275548	0.292746	0.58253	0.67047	0.935265	1	0.534925	0.546099	0.484712	0.347637	0.252158	0.148963	0.0260303	0.0622334	0.00200478	0.0107093	0.0747756	0.142616	0.120113	0.132428	0.0684525	0.168679	0.218273	0.436547	0.545931	0.726361	0.419945	0.394898	0.704829	1	0.310715	0.6187	0.141896	0.351169	0.293619
O55135;A6PWZ2;D6RG53;D6RJJ3;B1AZQ4	Eukaryotic translation initiation factor 6	Eif6	51	0.0391651	0.0010336	0.00406605	0.01972	0.0275012	0.0247829	0.0437639	0.0627079	0.109682	0.317997	1	0.571028	0.379157	0.0482027	0.0183574	0	0.0103788	0.00568453	0.0529607	0.0263164	0.0219082	0.0301472	0.0992148	0.00443932	0.0376448	0	0.0115276	0.0304111	0.0478215	0.0455514	0.0819467	0.0684275	0.212395	0.509146	0.870532	1	0.352059	0.130482	0.0224113	0	0.00407596	0.0129054	0.031086	0.0178783	0.00381034	0.0177075
P24472;A0A1L1SS61	Glutathione S-transferase A4	Gsta4	230	0.0710844	0.00598669	0.00160426	0.00120299	0.00733259	0.000776998	0.00128077	0	0	0	0	0	0	0.00579883	0	0	0.0485528	0.391917	0.49876	0.909579	1	0.622432	0.396603	0.0314753	0.141141	0.0227073	0.0737059	0.000580511	0.170063	0	0.0832621	0	0	0	0.00416845	0.00480281	0	0	0.00150467	0	0.0276913	0.427136	0.651077	0.0914251	0.588138	1
P62259;D6REF3;F6WA09	14-3-3 protein epsilon	Ywhae	352	0.776115	0.0434731	0.0578816	0.0634771	0.0661112	0.0660251	0.144593	0.245011	0.191333	0.316634	0.396234	0.428234	0.557071	0.691057	0.533999	0.218956	0.81386	0.627323	0.625975	0.554441	0.580274	0.534795	1	0.276171	0.994149	0.0114956	0.0425642	0.0776904	0.0831472	0.0787415	0.152234	0.0863929	0.225436	0.195884	0.188317	0.195668	0.240012	0.259967	0.177204	0.122944	0.532765	0.930733	0.706015	0.257072	0.560563	0.598707
Q8JZQ9;A0A0G2JG48	Eukaryotic translation initiation factor 3 subunit B	Eif3b	97	0.0414829	0.00332294	0.0113246	0.0229939	0.0334455	0.0433001	0.067036	0.0946125	0.0902539	0.104073	0.13378	0.323364	1	0.520941	0.0817069	0.0111645	0.00340531	0.000270262	0.000890729	0.000149321	0.000854995	0	0.00162385	0.00271583	0.0286201	0.00137826	0.00821012	0.0118404	0.0257389	0.0187237	0.0391942	0.033142	0.0781306	0.0870152	0.0984154	0.240064	1	0.812935	0.0628892	0.00985326	0.00259924	0.00281737	0.00573796	0.000247993	0.00226265	0.0037559
Q9DCC4	Pyrroline-5-carboxylate reductase 3	Pycrl	NA	0.0510067	0.00150527	0.00455935	0.0128092	0.027937	0.0301217	0.0413332	0.0354598	0.0768293	0.0942053	0.0838849	0.13321	0.182142	0.380496	0.782217	1	0.408237	0.261948	0.313298	0.328853	0.316409	0.12342	0.121001	0.00878506	0.0383046	0.00124196	0.103372	0.0169213	0.240122	0.0249132	0.0343796	0.0400972	0.0627361	0.0848202	0.104498	0.157064	0.23447	0.478993	0.336121	1	0.389918	0.215377	0.285087	0.239747	0.15256	0.138096
Q8R1B4;M0QWV3;A0A0U1RPR0	Eukaryotic translation initiation factor 3 subunit C	Eif3c	33	0.0238028	0.00220617	0.0110118	0.0191578	0.0405826	0.0524032	0.0822475	0.0706174	0.109696	0.126329	0.142394	0.327116	0.843732	1	0.275294	0.0415026	0.0148252	0.00269663	0.00133185	0.0167789	0.000282905	0.000709144	0.000601761	0.0023716	0.0431265	0.00095674	0.00374076	0.0133932	0.02164	0.0185669	0.025445	0.0297925	0.0493456	0.0751887	0.115658	0.254664	0.904567	1	0.118859	0.0353975	0.00899493	0.00903331	0.0052122	0.000265222	0.162295	0.00127563
P53996-2;P53996-3;A0A0N4SVS6	Cellular nucleic acid-binding protein	Cnbp	298	0.741977	0.153707	0.451764	0.5116	0.538884	0.381464	0.364016	0.319937	0.226353	0.16232	0.272378	0.147832	0.143661	0.150304	0.111138	0.145781	0.403697	0.493499	0.446834	0.491203	0.61073	0.149911	0.61856	1	0.529386	0.113543	0.334715	0.574913	0.529448	0.348535	0.366842	0.184376	0.407742	0.196177	0.13695	0.146035	0.159143	0.0786028	0.0616077	0.0723296	0.155727	0.241797	0.458425	0.0697831	0.363706	0.247139
Q9Z0V7;A2AES1	Mitochondrial import inner membrane translocase subunit Tim17-B	Timm17b	NA	0.272473	0.288314	0.624293	0.85182	0.928227	0.900344	0.936356	1	0.864	0.770558	0.777134	0.690711	0.592276	0.374542	0.201787	0.180149	0.101409	0.045425	0.044429	0	0	0	0.00651065	0.0077189	0.115659	0.170418	0.550476	0.732609	1	0.758577	0.922281	0.574154	0.97042	0.775294	0.510229	0.495169	0.376999	0.44595	0.0401478	0.117232	0.00328413	0.0293807	0	0.0223682	0	0
Q91XE4	N-acyl-aromatic-L-amino acid amidohydrolase (carboxylate-forming)	Acy3	230	0.228638	0.00843006	0.00444409	0.000937933	0.00110182	0.000957489	0	0.00301134	0	0	0	0	0	0.00311783	0.00103554	0.000739646	0.177391	0.660863	0.672194	0.911164	0.892388	1	0.532855	0.0736113	0.129075	0.000103554	0.000358466	0.000638839	0	0	0	0.000677046	0	0	0	0	0	0	0.00107632	0.00308066	0.0868704	0.447566	1	0.391154	0.680847	0.652641
P58059;D3YVZ9	28S ribosomal protein S21, mitochondrial	Mrps21	33	0.0269209	0.000234463	0.00452054	0.0110281	0.0226126	0.0357028	0.0770853	0.0988187	0.147971	0.252919	0.230158	0.450368	0.664099	1	0.24459	0.0619731	0.01585	0	0.0100009	0	0	0	0	0.000491953	0.0101288	0.000662798	0.000355986	0.015264	0.0206485	0.00346224	0.0738528	0.0921588	0.150377	0.187023	0.308176	0.497523	0.611613	1	0.338573	0.0555978	0.013583	0	0.00924255	0.00141591	0.00388783	0
P10648;D3Z6A6;D3YZV3	Glutathione S-transferase A2;Glutathione S-transferase	Gsta2	82	0.00659991	0.000492165	0	0	0	0	0	0	0	0	0	0	0	0.00342535	0.00977428	0.0318659	0.034444	0.33086	0.648797	0.93173	1	0.693164	0.562599	0.0587438	0	0.000166296	0	0	0	0	0	0	0.00117297	0	0	0.00101224	0.00142826	0	0	0.0060388	0.0148082	0.443227	0.687039	0.1545	0.96314	1
Q9Z1Q9;G3UY93;G3UZ22;G3UYW2;G3UZX1	Valine--tRNA ligase	Vars	NA	0.028692	0.000338824	0.00148212	0.00210577	0.0031278	0.00535496	0.00816667	0.0134942	0.0389677	0.0448627	0.0712341	0.093812	0.659112	1	0.440283	0.116009	0.0482382	0.0188074	0.0214383	0.0103443	0.0156038	0.00374885	0.00229954	0.00197134	0.028454	0.000166484	0.000394866	0.000861216	0.00335493	0.0010678	0.00208872	0.00572071	0.0398106	0.0453575	0.030361	0.070993	0.606148	1	0.247854	0.129511	0.0501697	0.0292283	0.0301052	0.0143287	0.0195083	0.0071752
Q9D6M3;E9Q6M6;E9PV90;E9PY45;A0A0J9YTY6;Q80X52;E9Q579;V9GWS2;A0A0J9YUX4;A0A0J9YUJ4;A0A0J9YVJ3;Q9DB41-2;Q9DB41;V9GWV4;G3UY41;G3UX09	Mitochondrial glutamate carrier 1	Slc25a22	56	0.151913	0.0694899	0.369412	0.576114	0.895156	0.83841	0.978868	0.75039	0.73784	0.738688	0.653416	1	0.913337	0.991826	0.420324	0.371922	0.193593	0.116074	0.0614714	0.0380402	0.0267713	0.0222739	0.0872091	0.00707449	0.073618	0.0196901	0.130594	0.417411	0.67986	0.395556	0.685306	0.80478	0.702337	0.887981	1	0.99269	0.914003	0.725563	0.434369	0.148671	0.0964055	0.0450103	0.0178075	0.00151794	0.0192314	0.00887104
Q99KV1	DnaJ homolog subfamily B member 11	Dnajb11	248	0.0335713	0.0102932	0.0617868	0.157956	0.264085	0.333607	0.420526	0.385144	0.442556	0.522693	0.624903	0.989364	1	0.661085	0.543775	0.0505192	0.0570628	0.0289821	0.000189307	0.00574925	0.00133445	0	0.00425791	0.00387713	0.0115715	0.00508799	0.127296	0.233862	0.371142	0.168838	0.552966	0.273905	0.72041	0.747119	0.809009	0.896772	0.922547	1	0.160395	0.080214	0.033507	0	0.00199657	0.00216683	0.00122221	0.00481337
P61164	Alpha-centractin	Actr1a	149	0.0199056	0.000174009	0.00031514	0.000174921	0.00148006	0.00697635	0.0130941	0.0189697	0.0357485	0.0524135	0.433382	1	0.692729	0.298107	0.0957479	0.0177173	0.0183803	0.0059605	0.00843125	0.0135451	0.00697132	0.00600239	0.00289131	0.00106768	0.0308767	0.00034103	0.0010872	0.00345635	0.0170007	0.0122168	0.0241501	0.0431293	0.100565	0.197137	0.459243	0.889368	1	0.682786	0.119296	0.0189274	0.00466259	0.00290065	0.00757868	0.0015169	0	0.000115623
A0A0R4J0P7;Q78KK3;D6RDC9;D6RGN1	Solute carrier family 22 member 18	Slc22a18	132	0.100453	0.0639941	0.250057	0.374343	0.524066	0.523632	0.649815	0.856653	0.801367	0.879142	1	0.756822	0.489052	0.300635	0.0982767	0.0176055	0.00808132	0.00575125	0.00524798	0.00306418	0	0	0.000973054	0.00492366	0.0938073	0.0309651	0.243782	0.478784	0.620041	0.527349	0.635338	0.548167	1	0.675878	0.500683	0.46592	0.626558	0.366227	0.0479467	0.00487891	0.00842919	0.00080302	0	0	0	0
A0A075B6A3;A0A0A6YXW6;P01878	Ig alpha chain C region	Igha	10	0.0942879	0.00995102	0.0227551	0.0471966	0.0902481	0.11485	0.184829	0.210012	0.267101	0.388033	0.529771	0.861465	0.939241	1	0.55022	0.0770972	0.0614997	0.049109	0.0499593	0.0254678	0.0200793	0.0235891	0.0277005	0.0123462	0.145603	0.0097111	0.0324859	0.0672384	0.064891	0.0953012	0.162662	0.18547	0.262156	0.314874	0.434569	0.598594	0.879241	1	0.783001	0.280904	0.0503358	0.0357786	0.131743	0.0674866	0.0734615	0.0302172
P09528	Ferritin heavy chain;Ferritin heavy chain, N-terminally processed	Fth1	138	0.546557	0.0122232	0.0334833	0.0404647	0.0350181	0.0401216	0.0635252	0.0849441	0.0711764	0.0389629	0.0940828	0.101013	0.115683	0.167774	0.293516	0.353222	1	0.902449	0.621076	0.802535	0.723517	0.540002	0.218401	0.0216408	0.320307	0.000993469	0.00636084	0.0175666	0.0268897	0.00603775	0.0285919	0.0433938	0.0429819	0.0291999	0.0352788	0.0349026	0.0481812	0.119319	0.0367969	0.172712	1	0.976381	0.930746	0.359491	0.683322	0.6643
Q8BJ64	Choline dehydrogenase, mitochondrial	Chdh	417	0.36666	0.0324516	0.0952761	0.15709	0.217882	0.225872	0.273136	0.2979	0.405508	0.36647	0.456371	0.418721	0.586836	0.517286	0.651592	0.659002	1	0.693383	0.728853	0.656224	0.656442	0.464843	0.468821	0.108859	0.373464	0.0225868	0.0801307	0.246222	0.315423	0.222625	0.403837	0.274177	0.540995	0.397554	0.381833	0.483827	0.59712	0.697594	0.661248	0.770765	0.990336	0.888848	1	0.413868	0.699369	0.531613
Q9JI75	Ribosyldihydronicotinamide dehydrogenase [quinone]	Nqo2	NA	0.163375	0.0161515	0.00534527	0.00360294	0.0029169	0.00342237	0.00633875	0.00292704	0.00134815	0.00137449	0.00299413	0.00664932	0.0653113	0.0796121	0.00949297	0.00650699	0.0033975	0.451721	0.444594	0.825809	0.82537	0.612755	1	0.0529155	0.226657	0.000100568	0.0026369	0.00298669	0.0444085	0	0	0.00262438	0.012503	0	0.0857314	0.106748	0.237632	0.220087	0.0246088	0.0063174	0.0226362	0.416775	1	0.129142	0.711166	0.84973
Q9D881;P19536;A0A0A6YVR0;F7C106	Cytochrome c oxidase subunit 5B, mitochondrial	Cox5b	188	0.281994	0.113206	0.813054	0.846993	0.759352	1	0.970294	0.589929	0.60445	0.595442	0.559362	0.510607	0.297278	0.0482649	0.056106	0.0589781	0.397987	0.233114	0.133611	0.19922	0.0941942	0.00688571	0.0483486	0.0104585	0.0577114	0.0357856	0.344839	0.808506	1	0.642026	0.63668	0.416539	0.814615	0.585209	0.431338	0.441401	0.306656	0.124711	0.0439399	0.332145	0.0757102	0.0178614	0.143012	0.00202067	0.00505481	0
Q9EP69;A0A1L1SR59	Phosphatidylinositide phosphatase SAC1	Sacm1l	NA	0.0858912	0.0170694	0.0816165	0.148772	0.236009	0.257547	0.376747	0.405342	0.45011	0.553098	0.68225	0.726085	1	0.758976	0.884532	0.262776	0.0810625	0.0470929	0.0363684	0.082015	0.0255914	0.018463	0.00785083	0.00498921	0.129915	0.0124651	0.119706	0.275116	0.331706	0.390669	0.553674	0.400257	0.947863	0.71765	0.670219	0.965657	0.759519	1	0.560908	0.323772	0.0723212	0.0533877	0.0410855	0.0173037	0.0383455	0.0110764
Q9D8W5;Q3TRH2;B1AT36	26S proteasome non-ATPase regulatory subunit 12	Psmd12	33	0.0145366	0.000310088	0.00169744	0.00358502	0.0126713	0.0123864	0.0286089	0.0315939	0.0469591	0.147728	0.16593	0.389226	0.70943	1	0.613478	0.0307582	0.0360233	0.0168193	0.00791489	0.0137514	0.00129264	0.00258556	0.00166309	9.84043e-05	0.00651642	7.95958e-06	0.000197957	0.00326248	0.00373966	0.00751109	0.0109924	0.0134274	0.0191608	0.0419978	0.0691159	0.197867	0.937412	1	0.121353	0.0142509	0.00498664	0.00220713	0.00240921	0.00181909	0.00365209	0.00100505
Q3UEP4;D3YUP6;D3YWN0		Ugt2b36	3	0.0113868	0.000461165	0.0113477	0.0278528	0.0642652	0.0868482	0.0902931	0.097539	0.142299	0.397076	0.312963	0.563071	0.445479	1	0.864727	0.574697	0.308321	0.183815	0.170013	0.189566	0.1229	0.165662	0.00642763	0.00223086	0.00398377	0.000465495	0.00385165	0.0298867	0.0589119	0.0375354	0.0631264	0.0911485	0.085405	0.154565	0.286862	0.345632	0.613709	1	0.405923	0.317339	0.22512	0.137022	0.144952	0.119874	0.182209	0.0792528
F8VPN4;A0A0G2JGI9;F6XXE6;E0CYU6;E0CX86;F7CSZ6		Agl	117	0.0713242	0.00135994	0.000887134	0.00144993	0.0033252	0.0138189	0.0436943	0.0776254	0.167935	0.368217	0.670936	1	0.941854	0.77736	0.504653	0.160432	0.1641	0.122743	0.115973	0.147002	0.110674	0.0787182	0.120483	0.0360911	0.0639474	0.000488605	0.00137493	0.00138723	0.00383679	0.0153174	0.0557002	0.154831	0.400629	0.878279	1	0.950587	0.640937	0.46474	0.112914	0.0535195	0.040902	0.0687644	0.0911675	0.0275982	0.117726	0.067274
K3W4L7;Q9DCG6;A0A1W2P7N2	Phenazine biosynthesis-like domain-containing protein 1	Pbld1	82	0.375837	0.0209818	0.0224643	0.0231622	0.0183643	0.0179515	0.0327578	0.0137122	0.0105722	0.023028	0.0316293	0.0176192	0.0293607	0.0157034	0.00963192	0.00933452	0.120044	0.548668	0.656485	0.681573	0.794911	0.563698	1	0.166939	0.26972	0.000606829	0.00482088	0.0053486	0.00108817	0.00751905	0	0.00873399	0.0301895	0.0151919	0.02132	0.0154015	0.010772	0.00349809	0.00825595	0.00115399	0.0509543	0.577403	1	0.567201	0.943563	0.806746
Q9R112;F6ZKZ3;H3BLH2;B9EKI5;Q3TTA7	Sulfide:quinone oxidoreductase, mitochondrial	Sqrdl	NA	0.0415113	0.0119661	0.0727295	0.164597	0.351169	0.353211	0.447173	0.387906	0.488517	0.666789	0.692304	0.975462	1	0.818935	0.372775	0.0842914	0.035	0.00739494	0.00911955	0.009837	0.00392653	0	0.00280384	0.00368604	0.0432693	0.00636616	0.0568016	0.171467	0.289649	0.300095	0.385773	0.402946	0.49844	0.67591	0.747455	1	0.795856	0.541752	0.216181	0.053608	0.0304805	0.0124654	0.00778793	0.000613502	0.00765102	0.00168584
Q9QXZ6;E9Q0W2;A0A0G2JDD1;Q91YY5;E0CX25	Solute carrier organic anion transporter family member 1A1	Slco1a1	NA	0.224696	0.272769	0.701231	1	0.997685	0.874077	0.736726	0.737351	0.720742	0.610105	0.642844	0.685688	0.423076	0.324703	0.6833	0.198497	0.109208	0.0480103	0.0370972	0.0241642	0.0246004	0.00995627	0.00405401	0.0115506	0.200543	0.188471	0.636464	1	0.848411	0.532181	0.704136	0.455705	0.595918	0.507953	0.419774	0.365311	0.342957	0.249056	0.0847175	0.0769137	0.0355355	0.047083	0.016731	0.0156901	0.0173119	0.0113733
Q9Z2I0	LETM1 and EF-hand domain-containing protein 1, mitochondrial	Letm1	NA	0.0578616	0.0030897	0.0107244	0.0206356	0.032186	0.0473824	0.05942	0.0709357	0.104154	0.154457	0.209244	0.259466	0.484456	0.849399	1	0.128483	0.0628402	0.0252432	0.0248633	0.0111245	0.00411729	0.000869727	0.000417601	0.00152803	0.0504554	0.00265208	0.0179526	0.0344394	0.0757479	0.0519979	0.101455	0.0803078	0.108876	0.231814	0.286533	0.453427	0.629699	1	0.426371	0.131484	0.058213	0.0358017	0.0167569	0.0234291	0.0216073	0.0112951
Q8JZZ0	UDP-glucuronosyltransferase 3A2	Ugt3a2	434	0.0540228	0.00340859	0.0117416	0.0329486	0.096323	0.104397	0.133206	0.079374	0.185634	0.274981	0.176555	0.550155	0.361919	0.877449	1	0.321775	0.646707	0.471651	0.342088	0.791306	0.840799	0.50994	0.17896	0.00250307	0.0586999	0.00268742	0.0113571	0.065938	0.140991	0.114553	0.207715	0.263977	0.182734	0.513229	0.560086	0.63898	0.867808	0.807662	0.410799	0.572896	0.787717	0.914641	0.767724	0.453059	1	0.818987
Q91ZV0;E9Q3S2;H3BJS0;H3BK44;E9PY90;H3BK48;H3BKH2;Q8R311;H3BKL6;H3BL19;H3BJI6;H3BJ71;H3BJ35;H3BJS5;H3BJY7;Q91ZV0-2;A0A1W2P711	Melanoma inhibitory activity protein 2;cTAGE family member 5	Mia2;Ctage5	323	0.0264114	0.00961999	0.0427151	0.093751	0.157971	0.201885	0.302822	0.424966	0.595067	0.87153	1	0.62559	0.271832	0.0483739	0.0253614	0.00859475	0.00185961	0.00119122	0.00116448	0	0.000831877	8.19692e-05	0.000144307	0.000448358	0.0169386	0.00360034	0.0301217	0.078868	0.134573	0.125074	0.224448	0.123106	0.416712	0.528214	0.725392	1	0.438248	0.0733948	0.0180421	0.00117281	0.000377531	0.000588555	0.00385176	0.000690159	0.00355609	0.00225927
Q9Z1D1	Eukaryotic translation initiation factor 3 subunit G	Eif3g	NA	0.0498474	0.00551673	0.0208781	0.0371783	0.0573775	0.0728309	0.0890012	0.133738	0.134528	0.158719	0.182341	0.291134	1	0.509148	0.0782721	0.00626409	0.00633395	0.00117665	0.00164479	0.00108824	0.000887439	0.00313456	0	0.00496569	0.0488461	0.00271495	0.0182632	0.0284767	0.0434744	0.0392639	0.0420478	0.0153553	0.130275	0.156335	0.159728	0.377588	1	0.730867	0.0249421	0.00624884	0.00714303	0.000557247	0.00941075	0.0095348	0.00393505	0.000260604
Q91V41;A2AL34	Ras-related protein Rab-14	Rab14	432	0.330565	0.0262108	0.180595	0.300221	0.535908	0.605029	0.72939	0.938886	0.766647	0.948381	1	0.867069	0.774613	0.601287	0.992637	0.130022	0.226107	0.216974	0.370867	0.380141	0.391841	0.229889	0.552444	0.076544	0.198958	0.00388754	0.0868361	0.425562	0.60279	0.588538	0.790787	0.614533	1	0.895458	0.932634	0.808845	0.532202	0.473897	0.0946475	0.038564	0.200917	0.490095	0.267063	0.194122	0.256812	0.284429
O35423-2;O35423	Serine--pyruvate aminotransferase, mitochondrial	Agxt	32	0.0955306	0.00260169	0.00970527	0.0183328	0.0359038	0.0383929	0.0560276	0.0567864	0.0539996	0.0652626	0.0722486	0.093825	0.106364	0.0708768	0.0455856	0.0149548	0.208754	0.478896	0.525527	1	0.5416	0.630424	0.663843	0.0484389	0.105191	0.00157193	0.0128207	0.0281942	0.0348748	0.0426002	0.076266	0.0566569	0.0860782	0.101368	0.130857	0.191319	0.105995	0.121034	0.0258612	0.0129083	0.221884	0.852282	1	0.315637	0.853812	0.692237
Q9D2R8;Q8R2K5	28S ribosomal protein S33, mitochondrial	Mrps33	33	0.0503623	0.00606776	0.0373177	0.0668698	0.101162	0.121545	0.173434	0.193887	0.232381	0.314178	0.37699	0.420476	0.919041	1	0.523879	0.0630832	0.021996	0.00292494	0.00408697	0	0	0	0	0.00174666	0.0307251	0.00128516	0.0122628	0.0687078	0.0613635	0.0356839	0.117056	0.0978308	0.0662969	0.226173	0.109613	0.525882	0.216387	1	0.0234788	0.0192724	0.00541196	0.00303582	0	0	0	0
Q99KF1	Transmembrane emp24 domain-containing protein 9	Tmed9	140	0.148436	0.0506793	0.360936	0.556369	0.638891	0.59888	0.721787	1	0.725549	0.665345	0.895218	0.892489	0.564613	0.279345	0.17647	0.0181698	0.0444464	0.0220365	0.0135709	0	0	0.0122999	0	0.000207681	0.0688938	0.00936529	0.185877	0.412886	0.747826	0.451647	0.664526	0.523078	0.823495	0.932196	1	0.796132	0.528824	0.30935	0.0166379	0.0214669	0.0411975	0	0	0	0	0
P99027	60S acidic ribosomal protein P2	Rplp2	55	0.0711236	0.064127	0.576628	1	0.750596	0.564205	0.615962	0.395026	0.255093	0.637915	0.818933	0.893276	0.406817	0.177153	0.0715783	0.0481062	0.258934	0.384961	0.144542	0.189561	0.143142	0.151359	0.0097073	0.0191221	0.0318121	0.0109383	0.0813211	0.579512	0.45179	0.435832	0.327327	0.287345	0.207745	0.373462	1	0.464255	0.41834	0.111035	0	0.0128222	0.225647	0.24669	0.170466	0.0460748	0.202382	0.230265
Q91VA7;V9GXV0	Isocitrate dehydrogenase [NAD] subunit, mitochondrial	Idh3b	10	0.071255	0.00872053	0.0564184	0.209251	0.341906	0.22886	0.317521	0.510808	0.540559	0.421826	0.436761	0.711521	0.473616	0.72524	1	0.421269	0.0566311	0.0487369	0.0566311	0.0726877	0.109158	0.0269562	0.0200003	0.00301169	0.0396503	0.00913372	0.0457333	0.0840547	0.215994	0.192332	0.350116	0.312854	0.333053	0.572115	0.351021	0.516557	1	0.791867	0.15794	0.244646	0.028038	0.045607	0.109884	0.0248124	0.0541263	0.0274578
P99026	Proteasome subunit beta type-4	Psmb4	1	0.0473618	0.000320488	0.0031026	0.0056853	0.0081164	0.00916697	0.0105329	0.0069806	0.0154531	0.0691157	0.0458725	0.0443518	0.272055	0.312127	1	0.105397	0.0644564	0.0282796	0.0227632	0.0266287	0.00912566	0	0.0171129	0.00320823	0.0597626	0.000113917	0.00262193	0.00711309	0.0116354	0.00733592	0.00810135	0.00892473	0.0111561	0.00612094	0.0198592	0.0732771	0.736904	0.813005	1	0.154973	0.107067	0.0548032	0.0313574	0.00849413	0.0358294	0.00256715
Q925N2	Sideroflexin-2	Sfxn2	56	0.112702	0.0410976	0.333075	0.504592	0.812292	0.75859	0.773079	0.775156	0.762043	0.806336	0.772303	1	0.844774	0.412752	0.357599	0.101361	0.0231403	0.011563	0.0102132	0.00654163	0.0269813	0.017469	0.00646956	0.00424414	0.0950978	0.0244307	0.198339	0.659858	0.838411	0.503076	0.88691	0.767767	0.996363	0.943281	0.865114	1	0.785004	0.658687	0.195245	0.0929331	0.0237935	0.00749134	0.0073922	0.00827724	0.00169361	0.00253008
Q99PT1	Rho GDP-dissociation inhibitor 1	Arhgdia	147	0.366884	0.0192031	0.0101598	0.00648408	0.119525	0.0124451	0.00481072	0.0306787	0.00244495	0.0564366	0.00206445	0	0	0	0	0.0136003	0.709564	0.767866	0.405283	0.795893	0.540756	0.547872	1	0.137811	0.217692	0.00212258	0.00701071	0	0	0	0	0.000616629	0.00093724	0	0	0	0	0	0.00384492	0.0253498	0.79128	0.641141	0.322146	0.100294	0.524004	0.314429
P15532;Q5NC80;Q5NC79	Nucleoside diphosphate kinase A;Nucleoside diphosphate kinase	Nme1	64	0.612476	0.0802645	0.229613	0.329961	0.350644	0.397429	0.257346	0.435785	0.182473	0.16458	0.10924	0.0770193	0.021563	0.0167322	0.0039504	0	0.190492	0.409334	0.551184	0.858305	1	0.0645336	0.595055	0.0414888	0.161996	0.0295951	0.135226	0.0355284	0.104701	0.0984026	0.0910546	0.0671729	0.0804694	0.035702	0.00957286	0.013124	0.0163167	0.00824886	0	0.00194579	0.0399047	0.195992	0.720921	0.0282762	0.453053	0.423588
F6SFF5;Q8K1Z0;A0A1D5RLE9	Ubiquinone biosynthesis protein COQ9, mitochondrial	Coq9	32	0.0274762	0.000841342	0.0011267	0.00143093	0.00185037	0.00452993	0.00172181	0.0015569	0	0.0031568	0.00132426	0.0100698	0.0165758	0.00330207	0.00876706	0.00833847	0.212726	0.464359	0.793178	0.915366	1	0.642861	0.58955	0.0227241	0.0226021	0	0.000988199	0.00309722	0	0.000494218	0.00333738	0.000469034	0.000786475	0	0	0	0	0	0.0161264	0.00823637	0.107858	0.592352	0.971075	0.492118	1	0.82448
P0DN34			163	0.170534	0.113326	0.656683	0.853052	0.854395	0.552442	0.597484	0.58642	0.466124	1	0.756225	0.607613	0.165379	0.125136	0.19363	0.0234726	0.0435531	0.0286587	0.0241311	0	0.0461336	0	0	0.00373617	0.104743	0.0451329	0.260275	0.52815	0.649595	0.47013	0.791647	0.675838	0.74737	1	0.990217	0.334379	0.202095	0.0874104	0.022685	0	0	0	0	0	0	0
P01887	Beta-2-microglobulin	B2m	35	0.0700135	0.012606	0.00790163	0.0123161	0.0563898	0.0238576	0.0514142	0.058245	0.0961492	0.0442495	0.0480661	0.115375	0.151886	0.233397	0.780811	0.597151	0.417171	0.680919	0.314529	1	0.915056	0.388679	0.802929	0.00801468	0.0247685	0.00321144	0.00192714	0.0219078	0.0349991	0.0183589	0.0147258	0.0580847	0.137146	0.0691387	0.08595	0.111831	0.0902573	0.0621711	0.189513	0.961293	0.532399	0.456097	1	0	0.879188	0.756647
P57780;A0A1L1SV25;E9Q2W9;A0A1L1SVJ6;D3Z0L8;D3Z761;D3YY95	Alpha-actinin-4	Actn4	133	0.0160769	0.00010808	0.000176188	7.45467e-05	0.000267328	0.00145884	0.00258058	0.000382152	0.00891016	0.0304813	0.00664503	0.00373238	0.0023024	0.115066	1	0.220293	0.0651216	0.0311363	0.0206159	0.0210461	0.00337986	0.000520704	0.0014573	0.000754011	0.0280972	0.000351789	0.00101238	0.000782776	0.00101213	0.000611785	0.00224759	0.00206596	0.0122233	0.00207168	0.00309626	0.00449101	0.0129818	0.186591	1	0.310815	0.0623546	0.0272995	0.0476025	0.0137428	0.0188831	0.00586298
P29699	Alpha-2-HS-glycoprotein	Ahsg	138	0.165986	0.00808592	0.0218598	0.0254353	0.0257525	0.0285816	0.0319686	0.043225	0.0183545	0.0390412	0.0452311	0.0131719	0.050014	0.0904044	0.059298	0.0836733	0.770336	0.941553	0.850281	1	0.857951	0.866703	0.544964	0.054683	0.0712076	0.00035924	0.00800601	0.0149768	0.0141476	0	0.0158229	0.0313279	0.0197254	0.0110635	0.0337698	0.0503957	0.0280139	0.0843267	0.0204723	0.0666388	0.633422	0.957809	1	0.575158	0.824143	0.577158
Q31125;E9PV10	Zinc transporter SLC39A7	Slc39a7	332	0.142588	0.0464152	0.406925	0.552205	0.524771	0.520049	0.960653	0.96544	0.925621	0.536942	1	0.663332	0.470613	0.011846	0.00266196	0	0	0	0	0	0	0	0	0	0.112148	0.0133608	0.139912	0.655216	0.346615	0.631656	0.451761	0.156167	0.897446	0.576449	1	0.993162	0.122586	0.0288751	0	0	0	0.00230466	0.00299154	0	0	0
Q6TCG2	Progestin and adipoQ receptor family member 9	Paqr9	313	0.163901	0.0957442	0.395125	0.586125	0.597658	0.829342	0.759897	0.856794	0.761772	0.875261	1	0.797078	0.799236	0.203775	0.132908	0.159263	0.0499098	0.0191814	0.00696996	0	0	0	0	0.0114887	0.0826563	0.0648337	0.275472	0.847375	0.743873	0.89221	0.905818	0.349194	1	0.703457	0.748255	0.555102	0.775323	0.66499	0.0780261	0.0759877	0.0470685	0.0227647	0.0253212	0	0.0202417	0.0164852
E9Q855;Q3UXS0;O35609	Secretory carrier-associated membrane protein 3	Scamp3	128	0.133912	0.0674447	0.235936	0.368807	0.618452	0.602286	0.707984	0.706325	0.946334	0.974706	0.893579	1	0.865314	0.7302	0.60705	0.0859988	0.0368111	0.00381467	0.00220248	0.0122141	0.00286689	0.00420867	0	0.0150866	0.148673	0.031432	0.218483	0.356244	0.53038	0.506165	0.775224	0.52498	0.979059	1	0.790786	0.709129	0.488881	0.426698	0.20311	0.087019	0.020368	0.0209129	0.0219312	0.00407607	0.0333645	0.0120924
P20108	Thioredoxin-dependent peroxide reductase, mitochondrial	Prdx3	32	0.264479	0.00685072	0.00699736	0.00372638	0.00478556	0.00535824	0.0101279	0.0177835	0.0270288	0.0140192	0.0102114	0.00888999	0.0114918	0.0162728	0.149807	0.297359	0.388644	0.863775	0.616123	0.760951	0.761851	1	0.759988	0.0618112	0.262496	0.000838954	0.00558864	0.00971424	0.00574717	0.0113045	0.0167159	0.00407263	0.0523196	0	0.00277997	0.00545364	0.0159377	0.0437247	0.0693113	0.457266	0.356946	0.644091	0.941219	0.428524	0.920107	1
Q5XJY5	Coatomer subunit delta	Arcn1	3	0.0966518	0.00439346	0.0198588	0.0341003	0.0592752	0.0652846	0.0980088	0.128707	0.146294	0.189742	0.248187	0.445719	0.794384	1	0.720666	0.230474	0.246687	0.116701	0.116489	0.122884	0.0735209	0.0486377	0.0437612	0.00738866	0.133713	0.00160609	0.0184497	0.0371131	0.0238884	0.0455906	0.10176	0.0889031	0.165699	0.172339	0.302045	0.454605	0.826117	1	0.244899	0.274235	0.520885	0.262474	0.221601	0.0436357	0.222218	0.176273
P61161	Actin-related protein 2	Actr2	127	0.0847769	0.0027869	0.015004	0.0328281	0.0416442	0.0491207	0.0485811	0.0543491	0.111047	0.087972	0.073211	0.0885045	0.129733	0.21646	1	0.829698	0.260734	0.0935129	0.0570654	0.0924038	0.0481701	0.0182431	0.0258507	0.0106575	0.109122	0.00167687	0.0113798	0.0530303	0.0572771	0.0349246	0.0686678	0.0413731	0.111021	0.0710261	0.0769931	0.156842	0.18441	0.344548	0.826434	1	0.17734	0.0808367	0.197686	0.0457976	0.109337	0.0633201
Q9DB29	Isoamyl acetate-hydrolyzing esterase 1 homolog	Iah1	82	0.0173021	0.00114902	0.000289351	0.00016647	0	0	0	0	0.000726808	0	0.00168457	0.000778407	0	0.00427686	0.00177111	0.00213823	0.0698269	0.376995	0.390438	0.753392	1	0.590903	0.539312	0.0182653	0.0219564	0.00238329	0.0326655	0.074748	0.0234606	0.024461	0.00589402	0.0033295	0.00551123	0.00415593	0.00493869	0.0277505	0.00377374	0.00284354	0.00771405	0.00362675	0.0388573	0.319447	0.695655	0.0139953	0.660322	0.552005
P52825;A2A8E8;A2A8E7;A2A8E9	Carnitine O-palmitoyltransferase 2, mitochondrial	Cpt2	32	0.100537	0.00581668	0.00543477	0.00895297	0.013366	0.0284681	0.0265493	0.0164222	0.0235475	0.043466	0.0340953	0.0414033	0.0428553	0.100404	0.178744	0.216823	0.461283	0.555303	0.703991	0.806701	0.802771	0.540451	1	0.306341	0.0834694	0.00265051	0.00745528	0.0140604	0.0212098	0.016744	0.0216559	0.0362737	0.0246415	0.0216947	0.0637009	0.0897659	0.146602	0.1442	0.110825	0.271706	0.336462	0.709972	0.746975	0.206711	1	0.67543
Q9D0Q7;F6QAU7	39S ribosomal protein L45, mitochondrial	Mrpl45	144	0.0392264	0.00681061	0.052864	0.10465	0.131549	0.153066	0.169	0.209652	0.231529	0.310463	0.481845	0.571402	1	0.412243	0.120767	0.0105217	0.0021495	0.00173095	0.00105742	0	0	0	0	0.000566897	0.0456887	0.00341844	0.0359485	0.0974896	0.144859	0.150218	0.165503	0.193215	0.299701	0.533853	0.454477	0.719037	1	0.47889	0.0403097	0.00661476	0.00402045	0	0.00175847	0.0011008	0.00261996	0.00403809
Q9D1M0	Protein SEC13 homolog	Sec13	186	0.142189	0.00461413	0.0134057	0.0200887	0.0230874	0.0338092	0.0376574	0.0582472	0.0832472	0.132291	0.134406	0.168156	0.34993	0.618121	1	0.131237	0.0620927	0.0153385	0.00979338	0.0248276	0.021699	0.00514861	0.00709549	0.00702848	0.117139	0.00725181	0.0328733	0.0401581	0.05663	0.0120662	0.0417171	0.0440286	0.0996231	0.0964991	0.129952	0.246938	0.547747	1	0.706525	0.358286	0.141922	0.0752372	0.0625097	0.0511095	0.0824692	0.0285364
A0A0R4J1V0;Q9JIL4;D3YZS9;D3YW13;D3Z114	Na(+)/H(+) exchange regulatory cofactor NHE-RF3	Pdzk1	136	0.381131	0.253615	0.768326	1	0.990986	0.872283	0.864594	0.697972	0.562367	0.486579	0.448933	0.391337	0.333013	0.145576	0.0805607	0.0193011	0.0619631	0.0446348	0.0571083	0.0393392	0.0184544	0.023407	0.0354885	0.110585	0.360586	0.144771	0.820266	1	0.87892	0.634182	0.606651	0.253428	0.506976	0.41608	0.283881	0.279245	0.105154	0.0674994	0.00946145	0.0222633	0.0220472	0.034495	0.0304853	0.0230861	0.0229341	0.0240788
Q8K183;D3Z7R1	Pyridoxal kinase	Pdxk	32	0.150251	0.00916735	0.00536975	0	0.00299921	0.00349844	0.0044538	0.00352094	0	0.00206388	0.00625939	0	0.00632836	0.00787532	0.000847733	0.000560655	0.119115	0.506734	0.701524	0.680643	0.777579	1	0.701401	0.0699766	0.152297	0.00170704	0.00437227	0.00320717	0.00332295	0	0.00525637	0.00147802	0.0127472	0	0	0.00196981	0.00286906	0.0109257	0.002622	0	0.0718317	0.691941	1	0.378275	0.8256	0.834688
Q9CPP6;D3YTQ8	NADH dehydrogenase [ubiquinone] 1 alpha subcomplex subunit 5	Ndufa5	132	0.0612946	0.00626286	0.109998	0.351649	1	0.914193	0.744194	0.567004	0.684648	0.65178	0.615469	0.410304	0.298779	0.122688	0.187909	0.0114657	0.0178877	0.0191352	0	0	0.0065999	0	0	0	0.0138086	0.00248824	0.0384437	0.238289	0.350844	0.267832	0.598661	0.430601	1	0.662827	0.484608	0.544771	0.401784	0.127043	0.104542	0	0	0	0	0	0	0
Q9DCY0;D3Z1F5;D3Z4V9	Glycine N-acyltransferase-like protein Keg1	Keg1	NA	0.00689843	0.00169872	0.0166968	0.0175431	0.0212137	0.0141188	0.0100201	0.00605015	0.0313957	0.0211739	0.00584936	0.0227785	0.0250286	0.0288585	0.0832335	0.236663	0.862669	0.77877	0.623268	1	0.696032	0.659094	0.438976	0.00881652	0.00386556	0.00118803	0.00692454	0.00112841	0	0.00340959	0.00191987	0.00858981	0.00775931	0.00272517	0.00536732	0.00894089	0.0191305	0.0233575	0.0555094	0.282007	0.847336	1	0.815713	0.386983	0.850821	0.703972
Q8VCU1;Q8VCU1-2;G3UYS7	Carboxylesterase 3B	Ces3b	138	0.113922	0.00225492	0.00304801	0.00388617	0.0047726	0.00323524	0.0044817	0.0114055	0.00130175	0	0.00650966	0.0048786	0.00620469	0.0026292	0.0171764	0.0153341	0.586657	0.972513	0.696036	1	0.761735	0.671257	0.612185	0.0540162	0.0805332	0.000551307	0.00219391	0.00121202	0.0031443	0.000284189	0.00291155	0.00411719	0.00303652	0.00419086	0	0.00619129	0	0	0.00592817	0.0133035	0.529892	1	0.974605	0.774884	0.514151	0.702008
Q9Z2V4	Phosphoenolpyruvate carboxykinase, cytosolic [GTP]	Pck1	NA	0.108319	0.00842805	0.0138545	0.0164041	0.0176328	0.0145906	0.0115204	0.0113178	0.0084427	0.0143837	0.0200335	0.0206493	0.0188018	0.0214401	0.01915	0.0110537	0.191276	0.519044	0.678795	0.745463	1	0.667105	0.844136	0.0371521	0.152262	0.00147661	0.00429541	0.0106934	0.0168869	0.00796437	0.0152047	0.00716237	0.013156	0.0136041	0.0198689	0.0329614	0.0305258	0.0314503	0.0263332	0.0342353	0.187675	0.692787	1	0.418757	0.819413	0.774453
P99028;Q9D2Q7	Cytochrome b-c1 complex subunit 6, mitochondrial	Uqcrh	188	0.212624	0.0982671	0.836882	1	0.894495	0.722712	0.801881	0.94001	0.704565	0.548288	0.479924	0.344225	0.217453	0.0896793	0.073806	0.437289	0.184217	0.138604	0.0870192	0.0808326	0.0187104	0.00845441	0.0607037	0.00153323	0.129645	0.0179811	0.410207	0.733502	1	0.84553	0.989055	0.375392	0.781382	0.64129	0.506475	0.407581	0.300415	0.137099	0.0226659	0.357995	0.295507	0.203415	0.0296751	0.0227608	0.099023	0.0429424
P62827;Q14AA6;Q61820	GTP-binding nuclear protein Ran	Ran;1700009N14Rik	159	0.1967	0.00421378	0.0144725	0.0150921	0.0237517	0.0140153	0.0246753	0.0447189	0.0397958	0.0211033	0.0267587	0.0581342	0.0681044	0.0880808	0.100254	0.214979	1	0.620858	0.465393	0.507226	0.385733	0.425802	0.590414	0.128951	0.358291	0.00273451	0.013731	0.0376134	0.0359756	0.02682	0.0476263	0.0237265	0.0573444	0.0597289	0.0483068	0.0768379	0.0923287	0.191755	0.0464939	0.131075	1	0.862846	0.693934	0.213224	0.769486	0.618972
E9PV44;O35143	ATPase inhibitor, mitochondrial	Atpif1	179	0.0510025	0.000357796	0.00417555	0.0372451	0.0804771	0.113997	0.125219	0.071898	0.0687504	0.131421	0.141342	1	0.226326	0.405285	0.258267	0.0796171	0.0421347	0.0355447	0.0104826	0.0235672	0.026431	0.00549428	0.00281559	0	0.00164142	0.000995868	0.000414519	0.00487337	0.127762	0.0770948	0.168701	0.0555364	0.0352167	0.287083	1	0.834517	0.276109	0.168839	0.0887866	0.028106	0.0232741	0.0389983	0.0546173	0.0105451	0.03701	0.0317034
P63030;D3Z786;D3YWY6;D3Z5S0;E9Q0V4	Mitochondrial pyruvate carrier 1	Mpc1	456	0.0115697	0.00465852	0.0683206	0.09836	0.279456	0.318689	0.325449	0.202322	0.244852	0.339991	0.225227	0.408178	0.236907	0.360472	0.303892	0.268997	0.263967	1	0.00520591	0	0.0505139	0.0506287	0.00450016	0	0	0.00573822	0.0668141	0.46971	0.803142	0.721308	0.908335	0.740243	0.779685	1	0.482157	0.253741	0.532492	0.304921	0.480544	0.405494	0.0666667	0.0649679	0.00222635	0.067581	0.0258656	0
Q9CQU3	Protein RER1	Rer1	174	0.0361425	0.0136331	0.0863783	0.219679	0.40679	0.454526	0.495877	0.516021	0.584577	0.760453	0.726235	1	0.635045	0.246584	0.131006	0.0456025	0.0350736	0.0102222	0.00872585	0	0	0	0	0.0045409	0.0362346	0.0125566	0.105482	0.236032	0.518756	0.425743	0.728361	0.302881	0.774604	0.989565	0.992321	1	0.440295	0.0926138	0.0176784	0.00288127	0.0140933	0.0065487	0	0.00349248	0.00559225	0
P50171;P50171-2;G3UX44	Estradiol 17-beta-dehydrogenase 8	Hsd17b8;H2-Ke6	35	0.28703	0.0282319	0.037332	0.0370229	0.0432585	0.048756	0.0527834	0.0715683	0.062056	0.0820185	0.0891838	0.0918673	0.0977371	0.16834	0.353446	0.576752	0.957707	0.68809	0.740184	1	0.637952	0.55711	0.648973	0.0815496	0.221051	0.0195907	0.0407829	0.060159	0.0758525	0.0274336	0.0749763	0.0119088	0.0959635	0.0651142	0.0742858	0.101549	0.123852	0.0455041	0.258902	0.624761	0.406533	0.433708	1	0.394116	0.890064	0.544436
O55029	Coatomer subunit beta	Copb2	281	0.0713789	0.00899568	0.0839712	0.132648	0.163726	0.202396	0.238041	0.350532	0.311356	0.380207	0.558751	0.726728	1	0.77242	0.392653	0.0623085	0.0429523	0.019003	0.0190083	0.00989753	0.00227687	0.00446513	0.00406337	0.00857407	0.0955037	0.00823304	0.0784679	0.206383	0.285205	0.306395	0.375084	0.263537	0.683775	0.555104	0.514589	0.632665	1	0.938367	0.28908	0.147747	0.0591864	0.0258156	0.0292882	0.00480125	0.0441596	0.0192227
B8JJG9;B8JJG7;B8JJG8;B8JJG6;Q9Z1A1		Tfg	3	0.0200915	0.000325925	0.00103002	0.00245299	0.00694177	0.00626333	0.00661771	0.00681646	0.0141697	0.0421968	0.0477286	0.0543807	0.0814769	1	0.566847	0.035997	0.00739873	0.0081442	0.0228834	0.00246074	0.000887218	3.37151e-05	0.0041006	0.0016282	0.00923723	0	0	0	0	0.00150919	0	0.00174982	0	0.00285712	0.0108869	0.00929081	0.135309	1	0.159383	0.0261642	0.00350865	0.00490885	0.00521372	0	0.00225635	0
Q8C7E7;A0A0J9YUR6	Starch-binding domain-containing protein 1	Stbd1	141	0.0667119	0.0113198	0.0763777	0.143765	0.400828	0.577728	0.854617	0.82423	0.880975	0.99808	1	0.822894	0.620823	0.296941	0.149869	0.0224758	0.0164567	0.0184016	0.013415	0.00818281	0.0116717	0.00897411	0.0201356	0.0215965	0.0398472	0.00166071	0.0128586	0.0664622	0.150677	0.232586	0.353128	0.454188	0.859833	1	0.851763	0.731567	0.400652	0.178796	0.024302	0.0129454	0.0197499	0.0411372	0.0276299	0.0088011	0.0359588	0.0164084
Q9CZW5	Mitochondrial import receptor subunit TOM70	Tomm70a	128	0.186916	0.114284	0.361972	0.487088	0.815273	0.82672	0.835373	0.54101	0.736287	0.832581	0.679435	1	0.643268	0.734873	0.871333	0.260269	0.155994	0.0720221	0.0329698	0.0533356	0.0256742	0.0241217	0.011749	0.00376383	0.109809	0.0475015	0.203087	0.351159	0.627997	0.339741	0.603812	0.761361	0.464531	0.752766	1	0.888829	0.638274	0.633104	0.203008	0.178455	0.0913658	0.0389566	0.0429301	0.0258797	0.0457182	0.0202651
K9J7B2		Ugt1a6b	281	0.070162	0.0118883	0.0821296	0.139159	0.145453	0.523035	0.570557	0.471177	0.64626	0.85686	0.754788	1	0.697785	0.631563	0.600143	0.102184	0.237785	0.11035	0.110222	0.164874	0.101558	0.0345188	0.024607	0.00501405	0.0377659	0.00759271	0.0437475	0.176254	0.265895	0.24052	0.332459	0.522286	0.368592	0.54865	0.70567	0.846838	1	0.724183	0.24913	0.190759	0.122879	0.123123	0.0232005	0.0151611	0.0188518	0.00716827
Q543K9;P23492;Q9D8C9	Purine nucleoside phosphorylase	Pnp	58	0.152084	0.00336983	0.00159883	0	0	0.00218456	0.00279524	0.00707136	0.00317553	0.00226968	0.00249324	0	0.00141243	0.00139089	0	0.000889049	0.192504	0.565436	0.707121	0.712321	0.533602	0.585831	1	0.0434178	0.0747432	0	0	0	0	0	0	0.000510844	0.000481356	0	0	0	0.000556135	0.00125921	0.000710237	0.000356826	0.0545274	0.397698	0.427523	0.255688	0.539835	0.341513
Q9WU19	Hydroxyacid oxidase 1	Hao1	NA	0.182758	0.0045185	0.00959602	0.0107943	0.0151448	0.0144498	0.0124671	0.0235109	0.0155465	0.0143319	0.0249901	0.0290888	0.027888	0.027267	0.0193766	0.0576471	0.381801	1	0.572263	0.690866	0.722546	0.641777	0.441062	0.0315878	0.310723	0.00158069	0.00423385	0.0205441	0.0268473	0.0160986	0.0319212	0.024708	0.0398436	0.018774	0.0422506	0.0351788	0.167545	0.0905366	0.0235724	0.174051	0.596918	0.729348	1	0.187145	0.981341	0.842163
Q5XKN4;A0A0N4SV89	Protein jagunal homolog 1	Jagn1	132	0.152743	0.104198	0.367876	0.484614	0.626501	0.768214	0.938388	1	0.942286	0.93756	0.949496	0.95505	0.723161	0.171071	0.0233003	0.0109421	0	0	0	0	0	0	0	0	0.0988671	0.0265362	0.147186	0.351658	0.880559	0.253679	0.876261	0.101761	1	0.972513	0.430882	0.313019	0.113433	0.0356432	0.0248932	0.00355833	0.00560509	0.00474757	0	0.0044455	0.00187974	0.000543046
P28665	Murinoglobulin-1	Mug1	406	0.185155	0.00478367	0.0220482	0.0384529	0.0622177	0.0652332	0.0783995	0.109498	0.118061	0.165105	0.208336	0.226124	0.30641	0.48943	0.606015	0.509727	1	0.632737	0.534502	0.760746	0.524985	0.405288	0.211167	0.0241964	0.18054	0.00531016	0.0281443	0.0680599	0.123818	0.093394	0.139605	0.0967823	0.19637	0.229177	0.245	0.353876	0.642238	0.61153	0.352455	0.496872	1	0.49609	0.500569	0.198126	0.606838	0.407236
Q3UEG6;H7BWY3;D3YZ49;D3YZ52	Alanine--glyoxylate aminotransferase 2, mitochondrial	Agxt2	14	0.0911673	0.0010864	0.00267748	0.00531296	0.00584361	0.0073388	0.0108497	0.0262808	0.0240999	0.0189312	0.00935564	0.0168949	0.0100739	0.00695806	0.0101295	0.222275	1	0.446554	0.368391	0.583439	0.491036	0.275693	0.229298	0.014014	0.0847033	0.00037734	0.00148795	0.00385672	0.00249137	0.00208981	0.00378148	0.0037504	0.013837	0.00415869	0.0182014	0.017898	0.0186614	0.0215123	0.0122403	0.244366	1	0.597798	0.461642	0.368004	0.486443	0.398617
O08966;O70577-2;O70577	Solute carrier family 22 member 1	Slc22a1	56	0.251753	0.280392	0.695999	0.858849	1	0.801438	0.833678	0.897454	0.857403	0.833926	0.833388	0.941804	0.892825	0.759362	0.609159	0.108465	0.0261991	0.00672729	0.00387146	0.00337964	0.00719889	0.010236	0	0.00811317	0.275156	0.239855	0.826039	1	0.935864	0.74795	0.853662	0.667911	0.808757	0.800842	0.548007	0.670597	0.402691	0.374926	0.159051	0.0869018	0.0203863	0.00952813	0.00613426	0	0.00254523	0
Q99JY9;A0A087WRA1;A0A087WQ14;A0A087WP86;A0A087WS98;A0A087WPR6;Q641P0-2;Q641P0;A0A087WQ83	Actin-related protein 3	Actr3	127	0.0823034	0.00272993	0.00903253	0.011775	0.0137334	0.012333	0.0118273	0.0103048	0.0385859	0.0386458	0.0232967	0.0173819	0.0264205	0.0933278	0.719865	1	0.273789	0.14092	0.153886	0.135977	0.0914929	0.0176587	0.00829024	0.0051367	0.0732065	0.00287068	0.0157436	0.0268546	0.0281441	0.0161477	0.0172164	0.012051	0.0547811	0.0108398	0.0182711	0.0225821	0.0478547	0.173214	1	0.918806	0.155625	0.0944734	0.13975	0.026577	0.1211	0.0555614
Q9DCM0	Persulfide dioxygenase ETHE1, mitochondrial	Ethe1	NA	0.0411316	0.00184791	0.000935569	0.00118798	0.00159021	0.00098643	0.00122642	0.000886877	0	0.00197882	0	0	0	0.010871	0.00126775	0.000206343	0.0268991	0.437405	0.263005	0.876686	0.426097	1	0.901232	0.030402	0.0173535	0.000292672	0.00078556	0.00170418	0.00384576	0.000987351	0.00112667	0.00061584	0	0	0	0.0012132	0.00325587	0.00804522	0	0.000634093	0.0323978	0.612577	0.502971	0.282342	0.757281	0.891688
Q8C165;F7B8J4	Probable carboxypeptidase PM20D1	Pm20d1	3	0.0154418	0.00183135	0.0125307	0.0406498	0.116259	0.124281	0.16072	0.105912	0.209129	0.328598	0.263812	0.459868	0.398483	0.819546	1	0.135895	0.0839142	0.0711727	0.0399588	0.0467676	0.0330049	0.0256778	0.00652843	0.00101414	0.0110523	0.000694485	0.00403393	0.0378327	0.0664199	0.0683758	0.100311	0.167163	0.108199	0.318426	0.437675	0.581799	0.655391	1	0.323802	0.10279	0.0229523	0.0258682	0.0310579	0.00690645	0.0533622	0.0238103
Q99JI6;A0A0G2JED9;A0A1W2P777	Ras-related protein Rap-1b	Rap1b	529	0.316261	0.0756981	0.2486	0.344483	0.53763	0.485612	0.712924	0.437894	0.639324	0.59433	0.505193	0.964073	0.857228	0.723906	1	0.235191	0.122122	0.21034	0.202082	0.621786	0.417517	0.282986	0.810574	0.141525	0.217315	0.0583142	0.104225	0.254698	0.423743	0.220537	0.421621	0.432948	0.464468	0.381577	1	0.707719	0.722888	0.317637	0.425484	0.104775	0.120567	0.173956	0.244612	0.0167356	0.278713	0.150537
Q91XF0;A2A6E7	Pyridoxine-5-phosphate oxidase	Pnpo	82	0.0910441	0.0100371	0.00408404	0.00326105	0.0023268	0.00202875	0.00367885	0.00702984	0	0.00189045	0	0.000198912	0.000609849	0	0.0152526	0.00929446	0.103391	0.419955	0.346674	0.570142	0.788035	0.737988	1	0.0530544	0.127197	9.06059e-06	0.00225833	0.00231482	0.00131183	0.000484995	0	0.00016275	0	0.000278131	0.00546276	0	0	0.00254362	0	0.00540228	0.0466245	0.302041	1	0.0815051	0.735059	0.7164
O09131;D3Z1Q9;Q8K2Q2	Glutathione S-transferase omega-1	Gsto1	138	0.0796104	0.00331051	0.00077365	0.00112229	0	0.000171531	0	0	0	0	0	0	0	0.00337126	0	0.000417272	0.0804635	0.532719	0.578311	0.840354	1	0.768967	0.186834	0.0364112	0.0395145	0.000133835	0.000943134	0.000709233	0	0.000769118	0	0.00101182	0	0	0	0	0.00249668	0	0.00777517	0.0195199	0.0588791	0.554089	0.862599	0.561494	0.651993	1
P05064;A6ZI44;D3YWI1;Q9CPQ9;A6ZI46;A0A0U1RPN8;A0A0U1RPT5;D3Z510;D3YV98;A6ZI47	Fructose-bisphosphate aldolase A;Fructose-bisphosphate aldolase	Aldoa;Aldoart1	27	0.0584601	0.000275876	0.000734527	0.000799717	0.000982034	0.0012523	0.00274806	0.0052607	0.0234253	0.00351049	0.00125506	0.000301213	0.000529597	0.0112655	0.224131	0.951947	1	0.357249	0.407224	0.419511	0.331122	0.300806	0.0535288	0.00822929	0.0417945	0.000111211	0.000286323	0	0	0.00277841	0.00218721	0.00157733	0.0241846	0.000338674	0	0.00668284	0.00683178	0.00614018	0.151536	1	0.632301	0.459353	0.427866	0.417339	0.385661	0.291283
A2ARD6;Q9CXF0;Q6NSV5;A2ARD7	Kynureninase	Kynu	199	0.138333	0.00359928	0.00284657	0.00215117	0.00351369	0.00181378	0.00613418	0.00679272	0.00191637	0.00289621	0	0.0040725	0	0.00346525	0.0141047	0.0526715	0.245187	0.954302	0.756152	1	0.883228	0.936883	0.23762	0.0273767	0.098459	0.000901499	0.00120304	0.00117885	0	0.00244712	0.00321057	0.00327973	4.50835e-05	0	0.00275222	0.00758581	0.00406556	0.00665548	0.00206752	0.0483605	0.139135	0.510055	1	0.359251	0.538444	0.304219
Q921H8;H3BJZ9	3-ketoacyl-CoA thiolase A, peroxisomal	Acaa1a	138	0.323495	0.0177479	0.0119529	0.0132038	0.00633233	0.00714217	0.0199309	0.0417989	0.0171443	0.01394	0.0273336	0.0187482	0.0186013	0.0228063	0.007213	0.0838846	0.756498	1	0.774575	0.924469	0.977373	0.615793	0.413509	0.108121	0.316537	0.00488695	0.0127533	0.0518009	0.0389359	0.0213985	0.0393711	0.0121282	0.0299864	0.0185983	0.0270278	0.0342795	0.0217441	0.0372926	0.0188831	0.0789327	0.338011	0.57267	1	0.463813	0.676662	0.508393
Q9JIK9	28S ribosomal protein S34, mitochondrial	Mrps34	NA	0.0283971	0.00337145	0.0207323	0.0509644	0.070084	0.106015	0.1264	0.159809	0.218772	0.314377	0.417663	0.573386	1	0.934425	0.517108	0.0240789	0.00845807	0.00233267	0.00341953	0	0	0	0	0.000446249	0.0209578	0.00184436	0.00831645	0.0182137	0.0655249	0.0777237	0.114538	0.0876869	0.267817	0.366682	0.390729	0.802404	0.813472	1	0.164731	0.02178	0.00245156	0.00245423	0	0.00186102	0	0
Q3U3R4-2	Lipase maturation factor 1	Lmf1	132	0.0573121	0.0487225	0.200706	0.408629	0.530966	0.496051	0.664044	0.899922	0.941838	1	0.896811	0.953477	0.472864	0.1554	0.0898366	0.00173372	0	0	0	0	0	0	0	0.00203255	0.0838562	0.0204158	0.175089	0.526107	0.771169	0.696314	0.909895	0.363526	1	0.797821	0.649946	0.855084	0.229139	0.176342	0.0254267	0.00353649	0	0	0	0	0	0.0398039
Q8QZY1	Eukaryotic translation initiation factor 3 subunit L	Eif3l	33	0.024851	0.00354216	0.0128549	0.0210058	0.0301519	0.0479542	0.0755309	0.0820139	0.09401	0.108717	0.129286	0.273605	0.930341	1	0.162767	0.00855701	0.00705441	0.000341729	0	0	0	0.00030352	0.00161019	0.00247348	0.0208956	0.00162893	0.00513727	0.0112792	0.0152187	0.0137407	0.022972	0.0388247	0.0419718	0.0671982	0.118086	0.235537	1	0.896561	0.0530808	0.00501102	0	0.00104903	0.000345058	0	0.000935412	0
O35593	26S proteasome non-ATPase regulatory subunit 14	Psmd14	33	0.0101536	4.75564e-05	0.00049061	0.00381697	0.0133855	0.00677527	0.0223775	0.013714	0.0369946	0.0861003	0.0840367	0.268711	0.974436	1	0.698542	0.0212014	0.0459088	0.0272181	0.0121666	0.00456406	0.00176371	0	0	0.00158466	0.00721981	0	0	0.00200126	0.00296212	0.00377222	0.00669058	0.0184277	0.0182715	0.0396615	0.119209	0.290181	0.875693	1	0.269746	0.00767554	0	0	0.00561675	0	0	0
[truncated: 4,346 more rows]
[truncated: 51 more columns]
